# Supplementary material for: Spatial transcriptomic characterization of pathologic niches in IPF
Source: Sci Adv. 2024 Aug 9;10(32):eadl5473. doi: 10.1126/sciadv.adl5473 (PMC11313858; doi:10.1126/sciadv.adl5473)
Supplement: Supplementary file 2 — Tables S1, S3 to S6 [file sciadv.adl5473_tables_s1_and_s3_to_s6.zip]

Archive with 5 entries (5 files):
- adl5473_table_s1.xlsx
- adl5473_table_s3.xlsx
- adl5473_table_s4.xlsx
- adl5473_table_s5.xlsx
- adl5473_table_s6.xlsx
