# Supplementary material for: Spatial transcriptomic characterization of pathologic niches in IPF
Source: Sci Adv. 2024 Aug 9;10(32):eadl5473. doi: 10.1126/sciadv.adl5473 (PMC11313858; doi:10.1126/sciadv.adl5473)
Supplement: Supplementary file 2 — Tables S1, S3 to S6 [file sciadv.adl5473_tables_s1_and_s3_to_s6.zip › adl5473_table_s1.xlsx]

## Sheet: AllMarkers_ILDatlas_whole_1000g
gene	score	log2foldchange	pval	pval_adj	pct_ofcellswithexpression_within_cluster	pct_ofcellswithexpression_outside_cluster	cluster
SFTPB	61.7502	9.09205	0	0	1	0.258057	AT0	Supplementary table 1: Cell type specific genes (top1000) calculated with scanpys allMarkers function.
SFTA2	59.5909	6.97983	0	0	0.990654	0.164535	AT0
SLC34A2	59.3991	6.57803	0	0	0.980685	0.209061	AT0
MUC1	58.769	6.36015	0	0	0.952648	0.184332	AT0
NAPSA	58.3821	7.47773	0	0	0.987539	0.162797	AT0
HOPX	58.2758	6.2748	0	0	0.980685	0.246404	AT0
SFTPC	58.0385	10.1347	0	0	0.991277	0.311704	AT0
SLPI	55.4501	7.09487	0	0	0.990654	0.327459	AT0
EMP2	55.33	5.06067	0	0	0.934579	0.284262	AT0
SFTPA2	55.1829	7.83178	0	0	0.957632	0.197091	AT0
CLDN18	54.9855	6.25544	0	0	0.870405	0.107645	AT0
SFTPA1	54.7399	7.86888	0	0	0.95514	0.20106	AT0
SFTPD	53.5827	6.06312	0	0	0.923364	0.133874	AT0
CTSH	52.5389	3.99557	0	0	0.980062	0.558254	AT0
CYB5A	52.3733	4.37122	0	0	0.97757	0.505289	AT0
DHCR24	51.8295	4.6871	0	0	0.894704	0.231448	AT0
DSTN	51.2626	3.46855	0	0	0.985047	0.628892	AT0
MGST1	51.0451	4.31651	0	0	0.976324	0.445481	AT0
RNASE1	50.9551	5.18646	0	0	0.970717	0.334457	AT0
LMO7	50.3102	4.75611	0	0	0.858567	0.191977	AT0
GPRC5A	49.8122	4.79227	0	0	0.879751	0.20328	AT0
KRT7	49.5956	5.2166	0	0	0.843614	0.157094	AT0
CEACAM6	49.036	5.8651	0	0	0.784424	0.0989471	AT0
NPC2	48.9966	3.01782	0	0	0.995639	0.777673	AT0
CXCL17	48.7239	5.04027	0	0	0.880997	0.192391	AT0
PEBP4	48.6926	5.1277	0	0	0.847975	0.138934	AT0
LPCAT1	48.6868	4.59136	0	0	0.861682	0.224635	AT0
MALL	48.5828	4.78673	0	0	0.823676	0.149516	AT0
NKX2-1	48.5283	5.07185	0	0	0.794393	0.122001	AT0
C4BPA	48.337	5.41219	0	0	0.780062	0.102609	AT0
LAMP3	48.0185	5.03698	0	0	0.823053	0.130178	AT0
KRT19	47.8523	4.68253	0	0	0.893458	0.21809	AT0
AQP4	47.4831	5.28916	0	0	0.753894	0.0883648	AT0
SUSD2	47.2427	5.16356	0	0	0.758255	0.09959	AT0
ATP1B1	47.1511	3.79702	0	0	0.914019	0.369549	AT0
KRT8	46.8871	4.4403	0	0	0.885358	0.239444	AT0
NGFRAP1	46.5655	3.97859	0	0	0.85919	0.283493	AT0
C16orf89	46.5598	4.62419	0	0	0.812461	0.159261	AT0
FOLR1	46.5101	4.57766	0	0	0.812461	0.176949	AT0
KRT18	46.4105	4.41278	0	0	0.878505	0.239975	AT0
ADGRF5	45.5113	4.40967	0	0	0.8	0.1651	AT0
WFDC2	45.447	4.48541	0	0	0.885981	0.229632	AT0
LRRK2	45.4012	4.48447	0	0	0.81433	0.194928	AT0
SLC39A8	45.3435	4.18559	0	0	0.818069	0.212144	AT0
PGC	45.1955	5.1201	0	0	0.786293	0.116927	AT0
SELENBP1	44.8004	4.22837	0	0	0.797508	0.190843	AT0
S100A14	44.5476	4.52802	0	0	0.799377	0.156724	AT0
CADM1	44.5388	4.39622	0	0	0.767601	0.143619	AT0
SEPP1	44.5223	4.14235	0	0	0.858567	0.254303	AT0
MLPH	44.2509	3.93826	0	0	0.8081	0.226661	AT0
MAL2	44.161	4.22676	0	0	0.766978	0.157591	AT0
PEG10	44.1448	5.36216	0	0	0.706542	0.0851506	AT0
FXYD3	43.652	4.18294	0	0	0.833022	0.20124	AT0
AGR3	43.4377	4.28299	0	0	0.824299	0.182413	AT0
MBIP	43.3741	3.98123	0	0	0.773832	0.191821	AT0
SCGB3A2	43.3408	5.32401	0	0	0.747664	0.166381	AT0
AK1	42.0102	3.98604	0	0	0.761371	0.207512	AT0
FASN	41.9671	4.28252	0	0	0.728349	0.134181	AT0
AGER	41.8732	5.56187	0	0	0.650467	0.0589602	AT0
ATP1A1	41.5318	2.76417	0	0	0.927103	0.547647	AT0
TSPAN3	41.4118	3.15069	0	0	0.871028	0.405139	AT0
LMO3	41.292	4.13961	0	0	0.709034	0.140707	AT0
DUOX1	41.279	4.04888	0	0	0.731464	0.152565	AT0
CAV1	41.2378	4.38427	0	0	0.752648	0.181492	AT0
TSPAN13	41.0567	3.91353	0	0	0.72648	0.175098	AT0
GKN2	41.002	4.78003	0	0	0.671651	0.0880093	AT0
MRPL14	40.9662	3.00685	0	0	0.834268	0.4034	AT0
EPCAM	40.9132	3.83761	0	0	0.770717	0.187482	AT0
POLR2L	40.7899	2.26539	0	0	0.951402	0.704386	AT0
SDC4	40.4297	3.2332	0	0	0.871028	0.380614	AT0
GSTP1	40.369	2.35611	0	0	0.990654	0.771489	AT0
SCD	39.9975	3.60075	0	0	0.786916	0.274186	AT0
CLDN4	39.9722	3.85457	0	0	0.768847	0.195805	AT0
ABCA3	39.9413	4.14892	0	0	0.711526	0.132725	AT0
IFT57	39.8463	3.44074	0	0	0.794393	0.281599	AT0
SPINT2	38.67	3.00543	0	0	0.864174	0.399587	AT0
SCNN1A	38.5799	3.92873	0	0	0.669782	0.132613	AT0
LIMCH1	38.0769	3.53103	0	0	0.73271	0.205983	AT0
HSD17B6	38.0112	4.64078	0	0	0.616822	0.0836556	AT0
SDC1	37.8461	4.22871	0	0	0.634891	0.101285	AT0
CLDN7	37.6788	3.57579	0	0	0.702804	0.190979	AT0
RNF145	37.4989	2.90206	9.60015e-308	3.38179e-305	0.847975	0.409186	AT0
SFTA1P	37.385	4.34294	6.84799e-306	2.38489e-303	0.627414	0.101231	AT0
CYP4B1	37.3637	3.85293	1.52099e-305	5.23751e-303	0.69595	0.165524	AT0
ITGB6	37.116	4.04701	1.55091e-301	5.28121e-299	0.636137	0.114175	AT0
MAOA	36.9856	3.48643	1.95229e-299	6.57493e-297	0.697196	0.18141	AT0
DRAM1	36.6864	3.09556	1.20184e-294	3.96051e-292	0.755763	0.285129	AT0
TM4SF1	36.6677	3.65433	2.38975e-294	7.79134e-292	0.745794	0.211963	AT0
PEBP1	36.6183	2.35069	1.46369e-293	4.72187e-291	0.920872	0.603681	AT0
VEPH1	36.4224	4.32039	1.88241e-290	6.00939e-288	0.598131	0.0802271	AT0
DLC1	36.367	3.31856	1.41316e-289	4.46485e-287	0.729595	0.223013	AT0
PPA1	36.345	2.62604	3.15455e-289	9.86505e-287	0.862928	0.460354	AT0
TACSTD2	36.3116	3.5093	1.06227e-288	3.28842e-286	0.725234	0.186479	AT0
TACC2	36.2962	3.50901	1.85605e-288	5.6319e-286	0.71215	0.202073	AT0
TMEM125	36.1607	3.75895	2.52775e-286	7.59488e-284	0.638006	0.12768	AT0
SOD3	35.9674	3.62535	2.71024e-283	8.06416e-281	0.693458	0.16849	AT0
ADIRF	35.9247	3.65047	1.25929e-282	3.7109e-280	0.697819	0.200164	AT0
PRDX5	35.906	2.30694	2.45859e-282	7.17603e-280	0.927103	0.620867	AT0
FGGY	35.4613	3.32727	1.94151e-275	5.61336e-273	0.689097	0.203607	AT0
CAV2	35.4507	3.71134	2.82735e-275	8.09811e-273	0.641121	0.142996	AT0
CCND1	35.3981	3.70398	1.82929e-274	5.19095e-272	0.636137	0.153013	AT0
SDR16C5	35.1945	3.76534	2.42899e-271	6.82948e-269	0.635514	0.12784	AT0
TNNC1	35.1446	4.987	1.40368e-270	3.91079e-268	0.54891	0.0496391	AT0
WIF1	34.9397	4.07783	1.85507e-267	5.12183e-265	0.608723	0.110036	AT0
BCAM	34.8147	3.60118	1.45619e-265	3.98462e-263	0.642991	0.150583	AT0
AGR2	34.4396	3.4885	6.4486e-260	1.74894e-257	0.680997	0.173165	AT0
SLC22A31	34.3867	4.12557	3.98155e-259	1.07037e-256	0.57757	0.0880434	AT0
CD9	34.3646	2.52341	8.5293e-259	2.27302e-256	0.961371	0.629642	AT0
NPNT	34.0624	3.90244	2.65831e-254	7.02321e-252	0.582555	0.096931	AT0
RHOBTB2	34.0025	3.7611	2.04504e-253	5.35677e-251	0.592523	0.108088	AT0
IRX2	33.899	3.9471	6.8955e-252	1.7909e-249	0.572586	0.0995461	AT0
C1orf116	33.6463	4.1802	3.53055e-248	9.09251e-246	0.552025	0.0771834	AT0
EFNA1	33.5726	3.52815	4.21874e-247	1.06853e-244	0.609969	0.141257	AT0
ICAM1	33.4857	3.14081	7.77582e-246	1.95332e-243	0.687227	0.229529	AT0
ELF3	33.4323	3.26369	4.65002e-245	1.15861e-242	0.728972	0.208895	AT0
ATP11A	33.368	2.92727	3.98844e-244	9.85757e-242	0.69595	0.25476	AT0
PARM1	33.3623	3.78274	4.83645e-244	1.18578e-241	0.578193	0.103233	AT0
APLP2	33.1995	2.00373	1.09291e-241	2.65829e-239	0.952648	0.686913	AT0
PRSS8	33.1432	4.08115	7.08781e-241	1.69703e-238	0.54891	0.078211	AT0
RPLP0	32.8491	1.48282	1.17324e-236	2.78731e-234	0.989408	0.889857	AT0
CYBRD1	32.8372	3.15857	1.73538e-236	4.09108e-234	0.639875	0.187458	AT0
ZNF385B	32.8145	3.69593	3.65563e-236	8.55222e-234	0.581308	0.108555	AT0
CTSE	32.8038	5.00087	5.2057e-236	1.20863e-233	0.514019	0.040883	AT0
CPM	32.7758	2.6609	1.3041e-235	3.00502e-233	0.783178	0.371604	AT0
EEF1A1	32.7476	1.99349	3.28051e-235	7.50282e-233	0.995639	0.913909	AT0
PLS3	32.5348	3.24322	3.44023e-232	7.80983e-230	0.617445	0.159203	AT0
AQP3	32.4731	2.83521	2.55627e-231	5.71839e-229	0.757009	0.316209	AT0
MTUS1	32.4715	2.94293	2.6901e-231	5.97417e-229	0.679751	0.225672	AT0
FLRT3	32.4381	3.96781	7.97752e-231	1.7589e-228	0.548287	0.0844786	AT0
SFN	32.2895	3.80654	9.83159e-229	2.1522e-226	0.565109	0.101733	AT0
PIGR	32.251	3.3058	3.40413e-228	7.39903e-226	0.665421	0.177772	AT0
CLIC3	32.2479	3.70543	3.76011e-228	8.05847e-226	0.573209	0.109544	AT0
PTP4A1	32.1244	2.45436	2.01527e-226	4.28903e-224	0.760125	0.381096	AT0
DMKN	32.0109	3.18513	7.69334e-225	1.62605e-222	0.626791	0.163547	AT0
UQCR10	31.9808	1.90547	2.01691e-224	4.23372e-222	0.909034	0.667292	AT0
ALPL	31.7832	3.75738	1.10332e-221	2.2847e-219	0.557009	0.104445	AT0
OCLN	31.6048	3.59191	3.1677e-219	6.38687e-217	0.552025	0.107465	AT0
MYO1B	31.6022	3.18511	3.43923e-219	6.88903e-217	0.604984	0.159295	AT0
NEDD4L	31.5979	2.85267	3.94065e-219	7.84215e-217	0.694081	0.234837	AT0
PON2	31.5733	2.70141	8.58913e-219	1.69827e-216	0.687227	0.277605	AT0
RAB25	31.5494	3.39675	1.82913e-218	3.59342e-216	0.56947	0.124938	AT0
TMBIM6	31.4534	1.64098	3.77424e-217	7.36746e-215	0.963863	0.77591	AT0
CD151	31.2719	2.28273	1.12449e-214	2.18115e-212	0.794393	0.443212	AT0
FAM177A1	31.2406	2.207	2.99877e-214	5.78008e-212	0.821184	0.496299	AT0
MSLN	31.0718	4.2978	5.78813e-212	1.10868e-209	0.51028	0.0661433	AT0
CACNA2D2	30.906	3.70645	9.90662e-210	1.88577e-207	0.538318	0.0877804	AT0
PPDPF	30.7416	1.76299	1.58571e-207	2.98143e-205	0.966355	0.787501	AT0
DCXR	30.629	2.41903	5.03636e-206	9.3917e-204	0.727103	0.367957	AT0
C3	30.6046	2.85039	1.06416e-205	1.96465e-203	0.677882	0.23905	AT0
ANXA3	30.5111	3.869	1.85761e-204	3.3887e-202	0.516511	0.0836848	AT0
LDHB	30.4608	2.1866	8.63087e-204	1.56515e-201	0.882243	0.556053	AT0
S100A6	30.412	1.38498	3.8119e-203	6.87196e-201	0.999377	0.943684	AT0
CD59	30.3001	2.24522	1.14332e-201	2.04909e-199	0.907788	0.554621	AT0
PRKAR1A	30.1783	2.15185	4.56115e-200	8.12707e-198	0.811838	0.465521	AT0
MT-ND1	30.1704	0.906778	5.79667e-200	1.02688e-197	0.997508	0.980014	AT0
BTG3	30.1598	2.45207	7.97537e-200	1.40472e-197	0.715888	0.326572	AT0
HMGN3	30.0345	2.0461	3.48307e-198	6.09976e-196	0.858567	0.558381	AT0
CAT	30.0304	2.2766	3.94207e-198	6.86435e-196	0.736449	0.38467	AT0
MSMO1	30.0068	2.88352	7.99907e-198	1.38501e-195	0.626791	0.207863	AT0
FAM129B	29.9449	2.70229	5.12225e-197	8.8192e-195	0.632399	0.226057	AT0
CD47	29.9105	1.97898	1.43639e-196	2.45928e-194	0.838629	0.540006	AT0
TRAM1	29.7605	2.02413	1.26908e-194	2.16075e-192	0.81433	0.511634	AT0
KCNJ15	29.4105	3.58485	4.03246e-190	6.71645e-188	0.510903	0.0892852	AT0
TMEM41B	29.2922	2.614	1.30462e-188	2.16123e-186	0.635514	0.233294	AT0
CDH1	29.2814	2.96068	1.78888e-188	2.94751e-186	0.576324	0.151547	AT0
LDLR	29.216	2.66671	1.21445e-187	1.97974e-185	0.669159	0.255876	AT0
PLA2G1B	29.1737	3.70179	4.18134e-187	6.78019e-185	0.520249	0.090152	AT0
MACROD2	29.1259	3.02446	1.68638e-186	2.72014e-184	0.586916	0.175132	AT0
GSTA4	29.123	3.3211	1.83609e-186	2.94611e-184	0.525234	0.11605	AT0
RPS12	28.986	0.970983	9.88297e-185	1.56126e-182	0.996262	0.967566	AT0
ERLEC1	28.8649	2.30697	3.29673e-183	5.15484e-181	0.683489	0.321863	AT0
FABP5	28.8547	2.56658	4.42936e-183	6.89069e-181	0.838006	0.505162	AT0
SMIM22	28.8137	2.90262	1.44587e-182	2.23796e-180	0.589408	0.155974	AT0
UQCRQ	28.6691	1.69909	9.26601e-181	1.41281e-178	0.913396	0.691919	AT0
MYL9	28.6019	2.97057	6.3568e-180	9.6444e-178	0.56947	0.162621	AT0
DDAH1	28.5524	3.2603	2.62587e-179	3.96428e-177	0.517134	0.111979	AT0
MT1E	28.513	2.54978	8.09036e-179	1.21542e-176	0.727103	0.318371	AT0
STEAP4	28.4887	3.34083	1.61638e-178	2.40472e-176	0.522118	0.112057	AT0
MYL12B	28.2191	1.49928	3.40556e-175	4.99378e-173	0.94704	0.772906	AT0
C5orf38	28.072	3.56055	2.15444e-173	3.14414e-171	0.482243	0.0833731	AT0
CXADR	28.0444	3.00254	4.6748e-173	6.78998e-171	0.535826	0.140283	AT0
TMEM87A	27.9873	2.24307	2.32093e-172	3.35517e-170	0.686604	0.32573	AT0
SLC25A5	27.9636	1.81802	4.50966e-172	6.48862e-170	0.893458	0.649687	AT0
COX7C	27.9199	1.16469	1.53162e-171	2.18323e-169	0.973209	0.866954	AT0
CD55	27.8745	1.90325	5.4444e-171	7.72475e-169	0.859813	0.604806	AT0
TMEM245	27.8688	2.58864	6.3835e-171	9.01545e-169	0.602492	0.225848	AT0
RBPMS	27.7948	2.5755	5.01951e-170	7.05655e-168	0.613084	0.212889	AT0
WSB1	27.7806	1.7356	7.44984e-170	1.04253e-167	0.903427	0.672819	AT0
KLF5	27.7404	2.84803	2.27691e-169	3.17183e-167	0.558879	0.159534	AT0
BEX2	27.7054	3.20617	6.01584e-169	8.34241e-167	0.507165	0.110323	AT0
RPS28	27.6925	0.774208	8.59893e-169	1.18708e-166	0.995639	0.974048	AT0
PCBP2	27.571	1.76266	2.47955e-167	3.39244e-165	0.884735	0.6271	AT0
CAPN2	27.5263	2.0092	8.51242e-167	1.15434e-164	0.768847	0.447692	AT0
GLS	27.5096	2.26393	1.34836e-166	1.8204e-164	0.700935	0.33229	AT0
NEAT1	27.4842	1.3344	2.715e-166	3.64942e-164	0.993769	0.928928	AT0
C8orf4	27.4768	2.84572	3.32523e-166	4.45015e-164	0.591277	0.183538	AT0
C14orf1	27.4448	2.64713	8.01387e-166	1.06783e-163	0.574455	0.19393	AT0
SH3YL1	27.4331	2.67624	1.10585e-165	1.46714e-163	0.565109	0.182393	AT0
TTN	27.3815	3.37704	4.55718e-165	5.99416e-163	0.497819	0.100827	AT0
SLC25A4	27.3704	2.76673	6.1748e-165	8.08714e-163	0.557009	0.167779	AT0
ERBB3	27.1812	3.32417	1.08269e-162	1.40598e-160	0.48162	0.0953969	AT0
IRX3	27.1742	3.01291	1.31183e-162	1.69636e-160	0.520872	0.128936	AT0
MID1IP1	26.9861	2.5194	2.15248e-160	2.73723e-158	0.596262	0.239673	AT0
DPYSL2	26.9544	2.15879	5.06715e-160	6.41707e-158	0.694704	0.366798	AT0
FDPS	26.8508	2.41676	8.25067e-159	1.04057e-156	0.62243	0.266302	AT0
PTPN13	26.8292	2.88546	1.47442e-158	1.84435e-156	0.528349	0.144481	AT0
WBP5	26.8015	2.37857	3.10014e-158	3.84656e-156	0.62866	0.273471	AT0
TMPRSS2	26.6722	3.24789	9.88052e-157	1.2161e-154	0.480374	0.101747	AT0
TMEM63B	26.6691	3.09402	1.07445e-156	1.31714e-154	0.492835	0.122415	AT0
SQLE	26.6046	2.65816	6.0048e-156	7.33183e-154	0.559502	0.181356	AT0
DUOXA1	26.4931	3.25527	1.16474e-154	1.41649e-152	0.476012	0.0969066	AT0
DDT	26.4541	2.11649	3.27201e-154	3.96352e-152	0.662928	0.34349	AT0
PRKCZ	26.3502	3.19618	5.10534e-153	6.15998e-151	0.476012	0.100827	AT0
ETV1	26.3452	3.4766	5.82767e-153	7.00394e-151	0.45919	0.0830955	AT0
CDK2AP2	26.3382	2.26058	7.00894e-153	8.39074e-151	0.618069	0.273636	AT0
SEPW1	26.3177	1.93194	1.20168e-152	1.43299e-150	0.824299	0.569021	AT0
SPTBN1	26.2896	2.25728	2.51909e-152	2.99235e-150	0.717134	0.322048	AT0
NUPR1	26.1324	2.26971	1.56123e-150	1.84027e-148	0.852336	0.464313	AT0
CRNDE	26.1247	2.58825	1.91052e-150	2.24337e-148	0.564486	0.17542	AT0
PCBP1	26.0267	2.1076	2.46967e-149	2.86697e-147	0.801246	0.432172	AT0
SMARCA5	25.96	2.15311	1.40065e-148	1.61984e-146	0.642991	0.309187	AT0
TPT1	25.8469	0.871265	2.63885e-147	3.04033e-145	0.997508	0.971642	AT0
EPDR1	25.8008	2.97768	8.68402e-147	9.93057e-145	0.483489	0.117565	AT0
PTP4A2	25.7879	2.04538	1.21067e-146	1.37931e-144	0.68785	0.364373	AT0
FOXA2	25.6751	3.75083	2.22001e-145	2.50134e-143	0.428037	0.062413	AT0
MGLL	25.6549	2.2446	3.72683e-145	4.16847e-143	0.613084	0.271591	AT0
ZFP36L1	25.6484	1.93535	4.40672e-145	4.911e-143	0.878505	0.584381	AT0
NFIX	25.6024	2.66573	1.43584e-144	1.58859e-142	0.523988	0.162056	AT0
RPL24	25.591	0.975859	1.92183e-144	2.11864e-142	0.986916	0.922344	AT0
SECISBP2L	25.5528	2.2505	5.1115e-144	5.61478e-142	0.613084	0.286128	AT0
GTF2I	25.4883	1.99907	2.65744e-143	2.8677e-141	0.687227	0.366053	AT0
GDF15	25.4843	3.01778	2.94433e-143	3.16613e-141	0.498442	0.137658	AT0
CRB3	25.4477	3.23046	7.48234e-143	8.01787e-141	0.452336	0.0910481	AT0
NDUFA4	25.4212	1.4194	1.47123e-142	1.57103e-140	0.943925	0.767505	AT0
TMA7	25.2634	1.38649	8.07238e-141	8.50152e-139	0.935826	0.760268	AT0
LIPH	25.2519	3.20794	1.0807e-140	1.13425e-138	0.452336	0.0897722	AT0
ADI1	25.2165	2.04845	2.64151e-140	2.75355e-138	0.648598	0.325603	AT0
PTPRF	25.1868	2.8849	5.58635e-140	5.80356e-138	0.483489	0.121568	AT0
TRAPPC1	25.1612	2.03465	1.06698e-139	1.10472e-137	0.659813	0.339336	AT0
LGALS3BP	25.1376	2.0844	1.9296e-139	1.99113e-137	0.696573	0.346714	AT0
ID1	25.0821	2.47879	7.80445e-139	7.99943e-137	0.582555	0.212806	AT0
RPL37	25.0738	0.823398	9.60161e-139	9.80868e-137	0.992523	0.955367	AT0
CNN3	25.071	2.28225	1.02954e-138	1.04825e-136	0.610592	0.226841	AT0
EFEMP1	24.9872	2.43682	8.42299e-138	8.49143e-136	0.551402	0.17446	AT0
SCEL	24.9506	4.84698	2.10389e-137	2.10712e-135	0.385047	0.0247392	AT0
RPS23	24.9437	2.02848	2.50188e-137	2.49756e-135	0.979439	0.793569	AT0
CERS2	24.905	2.40036	6.56535e-137	6.53274e-135	0.538318	0.200514	AT0
SYNE1	24.8415	2.20074	3.19475e-136	3.15837e-134	0.679128	0.302656	AT0
CLDN3	24.8401	2.70337	3.30575e-136	3.2576e-134	0.500312	0.129389	AT0
EEF1D	24.8245	2.28577	4.87614e-136	4.77441e-134	0.897196	0.530929	AT0
F3	24.8163	2.57546	5.9753e-136	5.81349e-134	0.527726	0.159441	AT0
MYO6	24.7413	2.30009	3.844e-135	3.69301e-133	0.570093	0.230119	AT0
PCBD1	24.7376	1.9294	4.21728e-135	4.03897e-133	0.674143	0.365819	AT0
MFSD2A	24.7289	2.77903	5.22994e-135	4.99321e-133	0.492212	0.135043	AT0
ITGA3	24.7152	3.00398	7.34049e-135	6.98646e-133	0.45919	0.107669	AT0
C1orf21	24.6592	2.337	2.93058e-134	2.77202e-132	0.56947	0.205754	AT0
MET	24.6518	2.71419	3.51782e-134	3.31725e-132	0.492212	0.135282	AT0
CKB	24.642	2.49945	4.48756e-134	4.21871e-132	0.556386	0.194729	AT0
ASPH	24.6142	1.94264	8.90916e-134	8.34982e-132	0.700312	0.376913	AT0
SHROOM3	24.5481	2.69814	4.53653e-133	4.22586e-131	0.494081	0.135788	AT0
RARRES3	24.5024	2.16169	1.39246e-132	1.29318e-130	0.647352	0.320982	AT0
PERP	24.4758	2.29658	2.6757e-132	2.47741e-130	0.586916	0.202847	AT0
RPL23A	24.4437	1.17588	5.87264e-132	5.40477e-130	0.983801	0.898462	AT0
STARD10	24.3966	2.80221	1.85957e-131	1.70629e-129	0.471651	0.126949	AT0
PPIB	24.3888	2.09023	2.24625e-131	2.05495e-129	0.8	0.45526	AT0
NDNF	24.209	3.43582	1.7866e-129	1.61994e-127	0.420561	0.0780698	AT0
H1F0	24.1753	2.32823	4.04894e-129	3.66041e-127	0.548287	0.219702	AT0
YAP1	24.1721	2.48922	4.3784e-129	3.94661e-127	0.515265	0.17071	AT0
SQSTM1	24.0987	1.70254	2.58195e-128	2.31372e-126	0.880374	0.616041	AT0
GNAS	24.0484	1.41384	8.6839e-128	7.75905e-126	0.913396	0.739464	AT0
HSD17B11	23.9877	2.08649	3.73455e-127	3.30788e-125	0.606231	0.301234	AT0
ST3GAL5	23.9714	2.39601	5.53504e-127	4.88854e-125	0.525234	0.185364	AT0
DBI	23.9429	1.60291	1.09602e-126	9.65218e-125	0.908411	0.689352	AT0
SDPR	23.84	2.77582	1.28602e-125	1.12286e-123	0.466667	0.115938	AT0
C2	23.7504	2.28739	1.08933e-124	9.48426e-123	0.547664	0.210653	AT0
ITPR3	23.7116	2.91651	2.73618e-124	2.37551e-122	0.445483	0.108171	AT0
MPZL2	23.6861	2.47136	5.01755e-124	4.34386e-122	0.500312	0.162505	AT0
MMP28	23.6268	3.40004	2.04387e-123	1.76447e-121	0.406854	0.0685247	AT0
C12orf49	23.5126	2.42087	3.03287e-122	2.59632e-120	0.499688	0.1782	AT0
ALOX15B	23.5049	2.95663	3.63058e-122	3.09935e-120	0.441121	0.104012	AT0
P4HB	23.4795	1.64871	6.60381e-122	5.62186e-120	0.809346	0.5425	AT0
ROS1	23.4034	3.52502	3.94853e-121	3.35209e-119	0.398754	0.062335	AT0
MPST	23.388	2.05205	5.65838e-121	4.79039e-119	0.572586	0.264997	AT0
CGNL1	23.3258	3.32964	2.42751e-120	2.04947e-118	0.404984	0.0704824	AT0
MYH14	23.3241	2.77571	2.52672e-120	2.12737e-118	0.449844	0.112159	AT0
PLLP	23.2463	3.22571	1.54998e-119	1.28733e-117	0.409346	0.0767013	AT0
COBLL1	23.2149	2.48746	3.22105e-119	2.66799e-117	0.488474	0.151922	AT0
RAB27B	23.0823	3.82807	6.9719e-118	5.74376e-116	0.380685	0.0498291	AT0
RASSF7	23.0821	2.59394	7.00538e-118	5.75587e-116	0.461059	0.13553	AT0
MYO5C	22.8667	2.7948	9.9725e-116	8.10683e-114	0.435514	0.107431	AT0
PRDX1	22.8571	1.90944	1.24194e-115	1.00692e-113	0.869159	0.556681	AT0
ATP5I	22.8473	1.53951	1.55597e-115	1.2582e-113	0.832399	0.600398	AT0
SERPINA1	22.8264	2.09111	2.50797e-115	2.01209e-113	0.812461	0.523556	AT0
RAB5B	22.822	2.28322	2.77317e-115	2.21904e-113	0.502181	0.193774	AT0
UNC13B	22.8001	2.54272	4.57079e-115	3.62904e-113	0.467913	0.143259	AT0
LSR	22.6568	2.58707	1.19545e-113	9.39407e-112	0.455452	0.133178	AT0
HSBP1L1	22.591	2.31942	5.31124e-113	4.15238e-111	0.489097	0.17578	AT0
OCIAD2	22.561	2.19769	1.04706e-112	8.16522e-111	0.529595	0.201815	AT0
IRF2BP2	22.4603	1.80732	1.0154e-111	7.87822e-110	0.641745	0.349875	AT0
QSOX1	22.4152	1.81482	2.79728e-111	2.16486e-109	0.631776	0.348375	AT0
AHCYL1	22.3922	1.86938	4.6916e-111	3.62175e-109	0.595639	0.312445	AT0
TMEM97	22.3838	2.82563	5.66671e-111	4.36351e-109	0.428037	0.108682	AT0
GPRC5C	22.34	2.86597	1.50974e-110	1.15384e-108	0.416199	0.0971453	AT0
PHPT1	22.2482	1.56044	1.17422e-109	8.88547e-108	0.738318	0.500511	AT0
FDFT1	22.2256	1.8364	1.94263e-109	1.4628e-107	0.629907	0.336453	AT0
MAGI3	22.1966	2.4043	3.70124e-109	2.78019e-107	0.472897	0.153607	AT0
NFIC	22.1741	1.71063	6.10755e-109	4.57648e-107	0.689097	0.407267	AT0
EI24	22.1633	1.98217	7.76315e-109	5.80286e-107	0.54891	0.251196	AT0
HMGCS1	22.1391	2.41869	1.32724e-108	9.89683e-107	0.485358	0.176915	AT0
NDUFC1	22.1096	1.61312	2.55491e-108	1.9005e-106	0.727726	0.457646	AT0
CPNE3	22.0676	1.87733	6.46835e-108	4.77676e-106	0.578193	0.29014	AT0
PMM1	22.063	2.28737	7.16599e-108	5.27924e-106	0.48972	0.179389	AT0
RPL5	22.0612	1.03983	7.4585e-108	5.48155e-106	0.984424	0.899577	AT0
RPL37A	22.0546	0.687419	8.63286e-108	6.32945e-106	0.988162	0.964708	AT0
TXNDC17	22.0156	1.64649	2.0433e-107	1.49097e-105	0.685981	0.423128	AT0
PNKD	22.0139	1.72794	2.12045e-107	1.5436e-105	0.654206	0.364295	AT0
CYR61	21.9869	2.22816	3.84403e-107	2.79166e-105	0.519626	0.185768	AT0
CTTN	21.956	2.22754	7.59124e-107	5.49997e-105	0.496573	0.184463	AT0
RAB11FIP1	21.822	1.7289	1.43379e-105	1.02667e-103	0.708411	0.445676	AT0
LAPTM4B	21.7709	2.55356	4.37743e-105	3.11989e-103	0.437383	0.128659	AT0
TKT	21.765	1.56665	4.97656e-105	3.53867e-103	0.792523	0.546956	AT0
MRPL33	21.7581	1.52988	5.79075e-105	4.10808e-103	0.750779	0.502615	AT0
SNX25	21.753	2.36558	6.46799e-105	4.56738e-103	0.474766	0.152813	AT0
CALR	21.6639	1.72885	4.49365e-104	3.15142e-102	0.801246	0.506467	AT0
ARFGEF3	21.6478	2.4061	6.37179e-104	4.45837e-102	0.461682	0.144116	AT0
RAD21	21.4933	1.72139	1.80037e-102	1.24832e-100	0.618692	0.345682	AT0
AGRN	21.472	2.84684	2.84547e-102	1.95527e-100	0.400623	0.0955041	AT0
EBP	21.4673	2.11296	3.14479e-102	2.15612e-100	0.507165	0.223797	AT0
PPIA	21.4524	1.15769	4.34057e-102	2.96932e-100	0.965109	0.837525	AT0
PTRF	21.4481	2.15732	4.7538e-102	3.24476e-100	0.514019	0.182632	AT0
ASAH1	21.3367	1.63612	5.17708e-101	3.51022e-99	0.921495	0.659787	AT0
RPL30	21.3301	1.84832	5.96692e-101	4.02793e-99	0.973209	0.782568	AT0
IFITM3	21.2857	1.79296	1.54054e-100	1.0331e-98	0.897196	0.604309	AT0
COL8A1	21.2203	3.0166	6.20274e-100	4.11462e-98	0.382555	0.0716853	AT0
ENO1	21.1884	1.32309	1.22197e-99	8.0885e-98	0.899065	0.710951	AT0
CEBPD	21.1869	1.76408	1.26105e-99	8.32916e-98	0.816822	0.524364	AT0
ACTN4	21.1299	1.57993	4.22683e-99	2.77982e-97	0.711526	0.44926	AT0
SMC4	21.0726	2.34224	1.41998e-98	9.29416e-97	0.452336	0.157011	AT0
RPS21	21.0725	0.804627	1.42231e-98	9.29416e-97	0.986916	0.930569	AT0
PLA2G10	21.0686	2.86339	1.54281e-98	1.00601e-96	0.393146	0.0902202	AT0
EVA1A	21.0668	3.02152	1.60485e-98	1.04424e-96	0.378193	0.0752696	AT0
IDI1	21.0611	1.83568	1.80741e-98	1.17355e-96	0.597508	0.307015	AT0
PON3	21.0576	3.44817	1.94755e-98	1.25921e-96	0.356386	0.0553516	AT0
TMC5	21.0162	2.11985	4.65935e-98	3.00621e-96	0.498442	0.170335	AT0
EHD2	20.9937	2.78445	7.49084e-98	4.81283e-96	0.395639	0.0922558	AT0
ATPIF1	20.9874	1.42447	8.54063e-98	5.47583e-96	0.798754	0.563061	AT0
KIF1C	20.9633	2.47659	1.4179e-97	9.07193e-96	0.425545	0.131084	AT0
MRPS36	20.9524	1.63076	1.7829e-97	1.13598e-95	0.626791	0.367903	AT0
TCEAL8	20.9403	1.77013	2.29866e-97	1.46156e-95	0.582555	0.306737	AT0
F11R	20.9129	1.92707	4.08331e-97	2.59091e-95	0.529595	0.236459	AT0
S100A13	20.7285	1.70895	1.91569e-95	1.19817e-93	0.666667	0.379528	AT0
SNX30	20.6732	2.211	6.04242e-95	3.77153e-93	0.464174	0.168762	AT0
SLC22A3	20.6651	3.44524	7.1448e-95	4.45054e-93	0.34891	0.0522202	AT0
CAPN8	20.6555	3.09169	8.70628e-95	5.39033e-93	0.367601	0.0717194	AT0
MMAB	20.5708	2.1588	5.01741e-94	3.08153e-92	0.461682	0.17352	AT0
CNN2	20.5668	1.99516	5.44603e-94	3.33809e-92	0.501558	0.212757	AT0
EPHX1	20.5382	1.81271	9.8134e-94	6.00302e-92	0.599377	0.302447	AT0
PRDX6	20.5267	1.39939	1.24324e-93	7.58994e-92	0.811215	0.586392	AT0
VSIG2	20.4681	3.00876	4.14274e-93	2.5191e-91	0.366978	0.0732534	AT0
PDIA6	20.4659	1.64959	4.33624e-93	2.63154e-91	0.680374	0.389803	AT0
TSPAN4	20.4442	1.79482	6.76419e-93	4.0888e-91	0.558255	0.272935	AT0
CREB3L1	20.4329	3.02515	8.52852e-93	5.14515e-91	0.366355	0.0746267	AT0
NTN4	20.4309	2.52196	8.88667e-93	5.35068e-91	0.408723	0.115607	AT0
DESI2	20.4273	1.86969	9.55611e-93	5.74247e-91	0.530218	0.251975	AT0
AGPAT2	20.4241	1.64208	1.02113e-92	6.12418e-91	0.62866	0.362006	AT0
SUMO2	20.4082	1.8701	1.41405e-92	8.46412e-91	0.861059	0.526507	AT0
EPS8	20.4016	1.84521	1.61781e-92	9.66492e-91	0.555763	0.258349	AT0
PARD6B	20.3681	2.57705	3.20551e-92	1.90756e-90	0.403738	0.110309	AT0
MEGF9	20.3633	2.05883	3.53886e-92	2.10185e-90	0.485358	0.200582	AT0
RPS26	20.3529	1.14753	4.37996e-92	2.59638e-90	0.965732	0.863603	AT0
MT-ND3	20.3215	0.636334	8.30209e-92	4.90239e-90	0.995016	0.98278	AT0
SSR4	20.3112	1.22031	1.02469e-91	6.03918e-90	0.892835	0.72106	AT0
PLXNB2	20.2628	2.01915	2.73755e-91	1.60416e-89	0.484112	0.205004	AT0
BLVRB	20.2293	1.49406	5.40774e-91	3.15678e-89	0.751402	0.512228	AT0
AHCYL2	20.1856	1.99747	1.30928e-90	7.59952e-89	0.498442	0.204668	AT0
PRR15L	20.1651	3.05975	1.98455e-90	1.14756e-88	0.358255	0.0697276	AT0
DAPK2	20.1393	2.96591	3.34211e-90	1.92892e-88	0.36324	0.0705798	AT0
OST4	20.1284	1.17012	4.15856e-90	2.39563e-88	0.892835	0.731618	AT0
GLO1	20.1282	1.68821	4.17743e-90	2.40198e-88	0.57757	0.309903	AT0
CCDC141	20.0929	3.11173	8.52232e-90	4.88193e-88	0.357009	0.0666254	AT0
PLD3	20.0821	1.53902	1.05757e-89	6.03562e-88	0.71838	0.463393	AT0
CRTAC1	20.0723	2.92649	1.28921e-89	7.34392e-88	0.368224	0.0773149	AT0
LLGL2	20.0197	2.40896	3.70958e-89	2.10532e-87	0.411215	0.122357	AT0
AKAP1	20.0003	2.51177	5.47526e-89	3.09595e-87	0.398131	0.117847	AT0
TM7SF2	19.9905	2.63254	6.66528e-89	3.76189e-87	0.386916	0.102137	AT0
METAP2	19.9349	1.57423	2.02856e-88	1.13863e-86	0.628037	0.375973	AT0
PFKFB2	19.9251	2.77847	2.4666e-88	1.38197e-86	0.37134	0.0863389	AT0
MYO1C	19.9103	2.14849	3.31325e-88	1.85294e-86	0.443614	0.164745	AT0
LL22NC03-N95F10.1	19.8946	3.40404	4.53207e-88	2.52995e-86	0.338941	0.0523517	AT0
MAP1LC3A	19.8855	1.98618	5.42866e-88	3.02495e-86	0.480997	0.200699	AT0
EPS8L2	19.8567	2.63339	9.63655e-88	5.35021e-86	0.383801	0.0998383	AT0
FHDC1	19.8355	3.02809	1.46907e-87	8.14152e-86	0.35514	0.0699419	AT0
PLA2G16	19.7916	1.60249	3.51628e-87	1.93471e-85	0.653583	0.394289	AT0
NEDD9	19.7564	1.7423	7.06232e-87	3.87883e-85	0.595639	0.307453	AT0
TMEM243	19.7317	1.71039	1.15284e-86	6.30914e-85	0.558255	0.294523	AT0
SLC25A23	19.7127	3.1969	1.67831e-86	9.15215e-85	0.342679	0.0621305	AT0
RAB17	19.7103	3.05484	1.75848e-86	9.57231e-85	0.349533	0.0679939	AT0
TCEA3	19.7043	2.53342	1.97931e-86	1.07553e-84	0.388162	0.110801	AT0
SEC11C	19.6948	1.60531	2.39153e-86	1.29722e-84	0.601246	0.349115	AT0
RGS16	19.6856	2.57077	2.86714e-86	1.55246e-84	0.392523	0.105444	AT0
BFAR	19.6529	1.79907	5.45854e-86	2.9504e-84	0.516511	0.252062	AT0
C12orf57	19.6488	1.57673	5.91599e-86	3.19203e-84	0.709657	0.435688	AT0
MKNK2	19.6258	1.82762	9.31275e-86	4.99838e-84	0.510903	0.237462	AT0
PRKCI	19.5241	2.0367	6.85105e-85	3.65155e-83	0.457944	0.178838	AT0
AP1M2	19.4292	2.70617	4.3701e-84	2.31314e-82	0.365732	0.0872934	AT0
WWC2	19.4098	2.17899	6.37924e-84	3.37077e-82	0.431153	0.157255	AT0
COX6C	19.3804	1.1192	1.12959e-83	5.95847e-82	0.915888	0.760424	AT0
SPINT1	19.3667	2.04654	1.47361e-83	7.75974e-82	0.446729	0.175907	AT0
RP11-532F12.5	19.3575	2.46296	1.76097e-83	9.25702e-82	0.386916	0.111073	AT0
RPL7A	19.2991	0.910198	5.46806e-83	2.86461e-81	0.986916	0.91875	AT0
TNS1	19.2949	1.93401	5.92421e-83	3.093e-81	0.471651	0.192206	AT0
ERP29	19.289	1.33732	6.6498e-83	3.46593e-81	0.778193	0.555629	AT0
FAM184A	19.2221	2.66358	2.41591e-82	1.24857e-80	0.366978	0.0910335	AT0
EPB41L5	19.2044	2.53064	3.4e-82	1.74539e-80	0.375078	0.0956161	AT0
ACADL	19.1741	3.28601	6.08657e-82	3.10892e-80	0.328972	0.053988	AT0
DHRS7	19.1663	1.61259	7.0764e-82	3.60849e-80	0.580685	0.323767	AT0
EGFR	19.1614	2.22907	7.77753e-82	3.95943e-80	0.413084	0.133777	AT0
RPLP1	19.1523	0.490005	9.25769e-82	4.70515e-80	0.999377	0.987898	AT0
RFC1	19.134	1.77305	1.31547e-81	6.67471e-80	0.510903	0.246053	AT0
GJA1	19.1338	2.79958	1.32119e-81	6.69267e-80	0.357632	0.0804414	AT0
RPS6KA2	19.1312	1.77848	1.38765e-81	7.0177e-80	0.520249	0.24166	AT0
RAI14	19.0545	2.15757	6.02597e-81	3.03746e-79	0.421184	0.143059	AT0
CHP1	19.0229	1.47899	1.10245e-80	5.53881e-79	0.65296	0.402903	AT0
PXMP4	19.0096	2.72294	1.41927e-80	7.10725e-79	0.358255	0.0903468	AT0
CLIC5	18.9996	3.38434	1.71757e-80	8.573e-79	0.322118	0.0460744	AT0
ATP8A1	18.9943	2.10766	1.90231e-80	9.47971e-79	0.43053	0.144052	AT0
PCYOX1	18.9691	1.96332	3.07112e-80	1.52546e-78	0.454206	0.193502	AT0
BNIP3	18.9536	1.94963	4.12323e-80	2.04143e-78	0.459813	0.194758	AT0
DSG2	18.935	2.80545	5.8664e-80	2.89513e-78	0.349533	0.0790924	AT0
PLA2G4F	18.9183	3.23898	8.05894e-80	3.9644e-78	0.325857	0.0538175	AT0
NBEAL1	18.8843	1.4219	1.53508e-79	7.53934e-78	0.736449	0.506326	AT0
HINT1	18.8631	1.16914	2.29228e-79	1.12402e-77	0.924611	0.759786	AT0
EIF4G2	18.8307	1.25174	4.23256e-79	2.06553e-77	0.840498	0.634575	AT0
TMEM141	18.8096	1.6651	6.29882e-79	3.05927e-77	0.517134	0.275755	AT0
ANKRD29	18.8077	3.00343	6.52479e-79	3.16401e-77	0.335202	0.0679793	AT0
RPL22	18.8024	0.756323	7.21938e-79	3.48979e-77	0.973832	0.910642	AT0
HSD17B12	18.802	1.66945	7.27366e-79	3.51048e-77	0.525234	0.281618	AT0
CLPTM1L	18.7875	1.98718	9.55392e-79	4.60376e-77	0.439875	0.184414	AT0
ZNF593	18.7081	1.85448	4.25473e-78	2.03742e-76	0.465421	0.208866	AT0
RPL6	18.6931	0.802904	5.62969e-78	2.69162e-76	0.986293	0.925992	AT0
EZR	18.6231	1.45498	2.08756e-77	9.91897e-76	0.864798	0.617779	AT0
EBPL	18.6164	1.81061	2.36393e-77	1.11974e-75	0.479128	0.220281	AT0
TFCP2L1	18.5972	2.27031	3.38295e-77	1.59996e-75	0.390654	0.120385	AT0
WWC3	18.5763	2.288	4.99796e-77	2.3565e-75	0.390031	0.124967	AT0
RPL23	18.5655	0.946477	6.11116e-77	2.87253e-75	0.970717	0.889633	AT0
BMP2	18.5497	2.9423	8.19968e-77	3.84832e-75	0.337695	0.0707259	AT0
TST	18.5406	2.24019	9.71554e-77	4.55279e-75	0.3919	0.132428	AT0
ADGRD1	18.4684	2.73947	3.71142e-76	1.72601e-74	0.343302	0.0770325	AT0
WDR34	18.4623	2.18302	4.14985e-76	1.92406e-74	0.400623	0.131259	AT0
DUSP6	18.4334	1.85092	7.0927e-76	3.28354e-74	0.496573	0.253251	AT0
PDZK1IP1	18.4327	2.92335	7.1817e-76	3.31972e-74	0.33271	0.0690653	AT0
MECOM	18.417	1.77304	9.60525e-76	4.42665e-74	0.504673	0.23212	AT0
NSA2	18.4	1.38854	1.31426e-75	6.0387e-74	0.657944	0.426542	AT0
UXS1	18.3997	1.91702	1.31978e-75	6.05496e-74	0.443614	0.185695	AT0
BCAT2	18.3963	2.35004	1.40561e-75	6.43915e-74	0.375078	0.115885	AT0
LINC00657	18.3601	1.50188	2.74239e-75	1.25255e-73	0.588785	0.344581	AT0
SSR3	18.3493	1.32531	3.34664e-75	1.52399e-73	0.757009	0.524997	AT0
KIF22	18.3422	2.08992	3.81224e-75	1.72831e-73	0.412461	0.158798	AT0
PTK7	18.2781	2.61272	1.23568e-74	5.5691e-73	0.34891	0.0863681	AT0
COX14	18.2313	1.31027	2.91121e-74	1.31013e-72	0.709034	0.491336	AT0
EFCAB14	18.2263	1.61096	3.19419e-74	1.43537e-72	0.525857	0.276217	AT0
FKBP2	18.1958	1.3082	5.57323e-74	2.49711e-72	0.733956	0.508123	AT0
JUND	18.1916	1.25913	6.01595e-74	2.69154e-72	0.829283	0.656281	AT0
LRP6	18.1906	2.67141	6.12995e-74	2.73855e-72	0.342679	0.0814251	AT0
SNHG8	18.14	1.3139	1.54027e-73	6.8512e-72	0.728349	0.512896	AT0
CD46	18.1089	1.35906	2.71129e-73	1.2025e-71	0.686604	0.456015	AT0
EMC10	17.9869	1.51508	2.46887e-72	1.09182e-70	0.554517	0.312469	AT0
EGR1	17.9853	1.70204	2.53989e-72	1.12161e-70	0.588785	0.319842	AT0
TSC22D1	17.9795	1.53111	2.81973e-72	1.2434e-70	0.68972	0.400795	AT0
RPL41	17.9784	0.896729	2.87816e-72	1.26734e-70	0.990031	0.948009	AT0
HSD17B4	17.9762	1.53137	2.9933e-72	1.31615e-70	0.550779	0.308919	AT0
KLF13	17.9733	1.75388	3.15587e-72	1.38564e-70	0.476012	0.215869	AT0
RASEF	17.9387	2.53884	5.87996e-72	2.57066e-70	0.349533	0.0910773	AT0
CYB5R3	17.9273	1.33751	7.22424e-72	3.15387e-70	0.669159	0.442423	AT0
SULT1A1	17.9155	1.87543	8.92192e-72	3.87844e-70	0.438006	0.187935	AT0
SLC40A1	17.9044	2.13348	1.08978e-71	4.73066e-70	0.390654	0.128225	AT0
CKS2	17.8946	1.78523	1.29974e-71	5.63412e-70	0.472897	0.221387	AT0
SLC25A3	17.8932	1.25494	1.33332e-71	5.7715e-70	0.86729	0.663931	AT0
XIST	17.883	2.20474	1.59873e-71	6.91062e-70	0.404361	0.163493	AT0
SCGB3A1	17.8689	1.56987	2.06188e-71	8.88755e-70	0.590031	0.346719	AT0
FAM213A	17.8645	1.93745	2.22867e-71	9.59297e-70	0.42866	0.18085	AT0
GDE1	17.8348	1.76447	3.79536e-71	1.63136e-69	0.457944	0.216497	AT0
AES	17.8089	1.46036	6.02526e-71	2.5754e-69	0.614953	0.36578	AT0
ZDHHC21	17.7761	2.18112	1.08206e-70	4.61864e-69	0.382555	0.130124	AT0
GALNT5	17.7255	3.65485	2.66685e-70	1.13485e-68	0.290343	0.0356284	AT0
CTNND1	17.7254	1.63438	2.66984e-70	1.13485e-68	0.496573	0.249584	AT0
TMED2	17.6972	1.2857	4.40634e-70	1.87038e-68	0.707788	0.488624	AT0
CYSTM1	17.6815	1.29718	5.82177e-70	2.46436e-68	0.74891	0.521861	AT0
MT-CYB	17.6635	0.480987	8.00524e-70	3.37929e-68	0.996885	0.990275	AT0
RP11-259K15.2	17.6396	3.13849	1.22237e-69	5.14587e-68	0.306542	0.0520644	AT0
NCKAP1	17.619	1.89506	1.76093e-69	7.40291e-68	0.426791	0.168529	AT0
SLCO4C1	17.615	2.86205	1.88839e-69	7.92789e-68	0.320249	0.0671903	AT0
MRPS25	17.5594	1.72159	5.03988e-69	2.10432e-67	0.461682	0.22799	AT0
DHCR7	17.5503	2.60811	5.92086e-69	2.4688e-67	0.334579	0.083826	AT0
TGFBR2	17.5378	1.38239	7.37455e-69	3.07076e-67	0.676012	0.426678	AT0
EEF2	17.4652	0.972617	2.63783e-68	1.09393e-66	0.922118	0.803255	AT0
NEBL	17.4312	2.04919	4.78151e-68	1.97759e-66	0.389408	0.131356	AT0
TMEM258	17.4194	1.10815	5.87644e-68	2.42716e-66	0.84486	0.673082	AT0
POLR1D	17.4041	1.26925	7.68706e-68	3.17073e-66	0.68162	0.472222	AT0
GPC4	17.4021	2.44669	7.95193e-68	3.27557e-66	0.342679	0.0932688	AT0
GPR160	17.3028	2.24429	4.47742e-67	1.83694e-65	0.361371	0.113231	AT0
SLC25A36	17.2943	1.57619	5.19064e-67	2.12671e-65	0.509034	0.268041	AT0
EIF2S2	17.2714	1.2564	7.72559e-67	3.15268e-65	0.71028	0.504451	AT0
SBDS	17.2597	1.35158	9.45338e-67	3.84751e-65	0.640498	0.403473	AT0
TMEM30A	17.2567	1.45856	9.95865e-67	4.04778e-65	0.547664	0.322779	AT0
VKORC1L1	17.2559	1.89559	1.01016e-66	4.10045e-65	0.411838	0.166659	AT0
NFATC3	17.2288	1.70516	1.61548e-66	6.53163e-65	0.461682	0.21808	AT0
FZD5	17.1889	2.90148	3.21329e-66	1.29576e-64	0.308411	0.0626857	AT0
S100A16	17.1771	1.8062	3.94086e-66	1.58706e-64	0.434891	0.172756	AT0
CD63	17.1584	1.20834	5.44326e-66	2.18923e-64	0.981308	0.833906	AT0
GIPC1	17.1489	1.83005	6.40031e-66	2.57078e-64	0.419938	0.180528	AT0
WWC1	17.1407	2.37265	7.37775e-66	2.95563e-64	0.343302	0.0945934	AT0
PHYHD1	17.1094	2.48644	1.26286e-65	5.03943e-64	0.333333	0.0887495	AT0
ZNF664	17.072	1.97067	2.39836e-65	9.52106e-64	0.393146	0.147539	AT0
HACD1	17.071	2.33159	2.43847e-65	9.66774e-64	0.346417	0.104143	AT0
ACSS2	17.0646	2.02209	2.72212e-65	1.07784e-63	0.386916	0.144807	AT0
MAP3K13	17.0569	1.46182	3.10699e-65	1.22706e-63	0.547664	0.306815	AT0
YPEL3	17.0155	1.7877	6.30807e-65	2.48169e-63	0.431153	0.189221	AT0
ANXA4	17.0085	1.31698	7.10191e-65	2.79041e-63	0.672274	0.4399	AT0
C1orf198	17.0038	2.74951	7.69026e-65	3.01771e-63	0.312773	0.0695523	AT0
NRGN	17.0005	2.27407	8.13728e-65	3.18904e-63	0.353894	0.108969	AT0
TFPI	16.9831	1.60784	1.09566e-64	4.28845e-63	0.544548	0.27164	AT0
PTRHD1	16.9755	1.4813	1.24737e-64	4.87602e-63	0.51838	0.291426	AT0
CTSD	16.9733	1.46542	1.29542e-64	5.0574e-63	0.790654	0.439847	AT0
RAB1B	16.952	1.77792	1.86076e-64	7.2553e-63	0.427414	0.192206	AT0
ABHD2	16.9418	1.39709	2.21109e-64	8.61033e-63	0.601869	0.365736	AT0
HPCAL1	16.9079	1.4214	3.93785e-64	1.52957e-62	0.560125	0.329704	AT0
RPN2	16.9076	1.26383	3.95494e-64	1.53426e-62	0.662305	0.451091	AT0
POLR2C	16.9036	1.75593	4.23581e-64	1.63908e-62	0.429907	0.194831	AT0
EXPH5	16.886	2.38577	5.70419e-64	2.20449e-62	0.338318	0.0952898	AT0
NECAB3	16.8809	2.62774	6.22326e-64	2.40207e-62	0.31838	0.0802417	AT0
RDH11	16.8729	2.0008	7.11643e-64	2.74336e-62	0.385047	0.150831	AT0
THOC2	16.8383	1.39145	1.27763e-63	4.90058e-62	0.578816	0.349992	AT0
UBTD1	16.8222	1.98977	1.67685e-63	6.42381e-62	0.381308	0.145284	AT0
LAMB3	16.7934	2.51682	2.72793e-63	1.04243e-61	0.323988	0.0800567	AT0
ROMO1	16.7797	1.19676	3.43723e-63	1.31021e-61	0.723988	0.533554	AT0
NAA38	16.7735	1.22299	3.81278e-63	1.44976e-61	0.665421	0.467503	AT0
RPL18	16.7589	0.649926	4.87451e-63	1.84659e-61	0.978193	0.938644	AT0
DPP4	16.736	2.85077	7.16182e-63	2.69973e-61	0.301558	0.0598562	AT0
NUCKS1	16.7153	1.19306	1.01402e-62	3.8131e-61	0.760748	0.558619	AT0
EIF4G1	16.6966	1.47488	1.38736e-62	5.2106e-61	0.51215	0.288626	AT0
KRTCAP3	16.6778	2.2389	1.90163e-62	7.1159e-61	0.346417	0.10483	AT0
VAMP2	16.6767	1.64396	1.93608e-62	7.23598e-61	0.454829	0.222132	AT0
MAST4	16.6655	1.65117	2.33395e-62	8.70177e-61	0.458567	0.207634	AT0
TPM1	16.658	1.596	2.64534e-62	9.83882e-61	0.479128	0.237443	AT0
SEC61G	16.6329	1.0966	4.02517e-62	1.49165e-60	0.842368	0.668392	AT0
PPP2CB	16.625	1.51643	4.59236e-62	1.69978e-60	0.49595	0.269463	AT0
HMGCR	16.6139	2.05138	5.5298e-62	2.04038e-60	0.372586	0.138676	AT0
MYOF	16.5678	1.47256	1.19023e-61	4.36326e-60	0.523988	0.300655	AT0
LGMN	16.5517	1.37953	1.55767e-61	5.70347e-60	0.58567	0.333468	AT0
ANK3	16.5123	1.602	2.99201e-61	1.09162e-59	0.458567	0.195201	AT0
GLCCI1	16.4858	2.13245	4.63772e-61	1.68803e-59	0.350156	0.105288	AT0
SLC6A14	16.4558	2.791	7.62255e-61	2.75481e-59	0.302804	0.0651401	AT0
LSS	16.4538	2.32043	7.88229e-61	2.84533e-59	0.335202	0.100398	AT0
UBB	16.4431	1.66614	9.39892e-61	3.38881e-59	0.88785	0.580924	AT0
FAM20A	16.4156	2.04722	1.47803e-60	5.31656e-59	0.364486	0.130012	AT0
ARMT1	16.3669	2.01832	3.29626e-60	1.18291e-58	0.364486	0.135408	AT0
RPS8	16.339	0.640084	5.21421e-60	1.86682e-58	0.994393	0.960135	AT0
GOLGA4	16.3268	1.22178	6.36477e-60	2.27609e-58	0.709657	0.501734	AT0
TCEAL4	16.3139	1.31422	7.86292e-60	2.80857e-58	0.598754	0.375724	AT0
DDX17	16.3053	1.10109	9.0534e-60	3.23003e-58	0.845483	0.659583	AT0
RPL9	16.2622	0.583173	1.82934e-59	6.50391e-58	0.984424	0.950585	AT0
PCDH9	16.2584	2.76924	1.94673e-59	6.91326e-58	0.300935	0.0679354	AT0
TCEA1	16.2409	1.23906	2.59198e-59	9.17281e-58	0.664798	0.447093	AT0
YWHAE	16.2244	1.09991	3.39193e-59	1.19761e-57	0.843614	0.659958	AT0
TMEM9	16.2053	1.87954	4.62694e-59	1.63178e-57	0.381308	0.151849	AT0
HACD3	16.1891	1.56982	6.02484e-59	2.1199e-57	0.457944	0.23326	AT0
ACAT2	16.1833	1.96503	6.61234e-59	2.32395e-57	0.376947	0.150578	AT0
GGTLC1	16.1553	3.9152	1.04154e-58	3.65637e-57	0.257944	0.0250655	AT0
CEBPA	16.0989	2.28409	2.59661e-58	9.05327e-57	0.330841	0.103725	AT0
TNFRSF12A	16.0815	1.79058	3.4382e-58	1.19468e-56	0.406854	0.176661	AT0
C14orf132	16.042	2.67414	6.5044e-58	2.25498e-56	0.299688	0.0716317	AT0
LACTB2	16.007	1.88249	1.14099e-57	3.94673e-56	0.374455	0.151688	AT0
TPD52	15.9958	1.68584	1.36753e-57	4.725e-56	0.411215	0.173238	AT0
ATP5E	15.9946	0.702692	1.39427e-57	4.81196e-56	0.979439	0.920352	AT0
FGFR2	15.9932	2.51071	1.42477e-57	4.9117e-56	0.306542	0.075513	AT0
NDUFB11	15.968	1.05584	2.13684e-57	7.33344e-56	0.776324	0.606486	AT0
CSF3R	15.9226	1.66525	4.41875e-57	1.51478e-55	0.431153	0.193088	AT0
FADS1	15.8945	1.95989	6.91984e-57	2.36424e-55	0.368847	0.144267	AT0
SERP1	15.8843	1.03439	8.14085e-57	2.77522e-55	0.889097	0.730576	AT0
PAM	15.849	1.49833	1.4286e-56	4.85932e-55	0.485358	0.2441	AT0
PDLIM1	15.827	1.31617	2.0272e-56	6.87251e-55	0.700312	0.440275	AT0
CHMP3	15.7185	1.2754	1.1294e-55	3.81198e-54	0.564486	0.362244	AT0
CTNNA1	15.7143	1.16011	1.20708e-55	4.06969e-54	0.723988	0.515525	AT0
COA3	15.7046	1.31212	1.40677e-55	4.72734e-54	0.543302	0.332854	AT0
CTNNBIP1	15.6842	1.7108	1.9385e-55	6.49993e-54	0.398754	0.182612	AT0
RPSA	15.6786	0.89177	2.11724e-55	7.09147e-54	0.963863	0.867489	AT0
MAGEF1	15.6554	2.0782	3.04969e-55	1.01923e-53	0.337695	0.114555	AT0
GPD1L	15.6106	2.39568	6.16681e-55	2.05652e-53	0.306542	0.0820144	AT0
NR4A1	15.592	1.43248	8.25146e-55	2.74872e-53	0.527103	0.302992	AT0
NDUFB4	15.5914	1.08216	8.3227e-55	2.76944e-53	0.744548	0.562057	AT0
ID4	15.585	2.18669	9.20678e-55	3.0603e-53	0.324611	0.0968579	AT0
DPM2	15.5814	1.57709	9.73307e-55	3.23174e-53	0.423676	0.207985	AT0
ZRANB2	15.5726	1.38923	1.11747e-54	3.70238e-53	0.507788	0.286556	AT0
GALE	15.5691	2.0534	1.18e-54	3.90533e-53	0.339564	0.120307	AT0
IMPA2	15.5352	1.94138	2.00539e-54	6.60853e-53	0.35514	0.13516	AT0
GALNT3	15.5289	2.01661	2.21075e-54	7.27743e-53	0.342056	0.114502	AT0
ABCC6	15.5179	2.61319	2.62681e-54	8.63775e-53	0.28972	0.0662261	AT0
RPS3	15.5059	0.667018	3.16418e-54	1.03825e-52	0.991277	0.952523	AT0
RPS5	15.5048	0.787923	3.21709e-54	1.05448e-52	0.978193	0.906317	AT0
ECHDC1	15.4878	1.2804	4.19289e-54	1.37286e-52	0.549533	0.342244	AT0
TP53I3	15.4781	1.8054	4.87975e-54	1.59265e-52	0.373209	0.160328	AT0
ERBB2	15.4703	2.29984	5.5032e-54	1.79231e-52	0.311526	0.0888615	AT0
STARD7	15.4653	1.43652	5.945e-54	1.93415e-52	0.472274	0.25926	AT0
SSFA2	15.4183	1.62209	1.23309e-53	3.99477e-52	0.413707	0.19657	AT0
LNX2	15.4177	2.29662	1.24452e-53	4.02755e-52	0.310903	0.0881505	AT0
PPP1R9A	15.3701	2.29988	2.59911e-53	8.39357e-52	0.31028	0.0878145	AT0
EDEM1	15.3668	1.73622	2.73301e-53	8.81669e-52	0.383178	0.163347	AT0
CBR1	15.3599	1.47229	3.0399e-53	9.7964e-52	0.45296	0.247942	AT0
ESRP1	15.3374	2.3917	4.30411e-53	1.38559e-51	0.300935	0.0799398	AT0
HMGN2	15.3238	1.22182	5.30099e-53	1.70114e-51	0.757632	0.540445	AT0
POLR2F	15.3179	1.43059	5.80292e-53	1.85833e-51	0.466044	0.251483	AT0
KRT10	15.3038	1.20877	7.21659e-53	2.30863e-51	0.635514	0.423771	AT0
RAB27A	15.2908	1.43459	8.80351e-53	2.8075e-51	0.479128	0.258496	AT0
BAIAP2	15.2691	1.53415	1.22846e-52	3.90546e-51	0.433645	0.211063	AT0
PARP14	15.2567	1.2751	1.48525e-52	4.71694e-51	0.568847	0.353104	AT0
ACADSB	15.2409	2.4167	1.89113e-52	5.99973e-51	0.297196	0.0791996	AT0
BRI3	15.2368	1.19255	2.01528e-52	6.38701e-51	0.804361	0.602702	AT0
BAD	15.2361	1.45186	2.03561e-52	6.44476e-51	0.454829	0.240969	AT0
HIST1H4C	15.2346	1.46267	2.08341e-52	6.57571e-51	0.463551	0.250187	AT0
NCOA7	15.2307	1.39807	2.21126e-52	6.96489e-51	0.505919	0.282042	AT0
SET	15.2298	1.09769	2.24261e-52	7.05639e-51	0.739564	0.550243	AT0
CYP51A1	15.2033	1.8931	3.36186e-52	1.05241e-50	0.359502	0.142689	AT0
MEGF6	15.1973	2.99854	3.68412e-52	1.15211e-50	0.264798	0.0452708	AT0
ANAPC16	15.156	1.05898	6.92046e-52	2.15759e-50	0.775078	0.593746	AT0
DPM3	15.1263	1.28453	1.08652e-51	3.38057e-50	0.527103	0.32011	AT0
COX6A1	15.1096	0.969765	1.39916e-51	4.34009e-50	0.895327	0.749418	AT0
TOR1AIP2	15.1012	1.44805	1.59015e-51	4.92754e-50	0.453583	0.243345	AT0
ARHGAP5	15.0985	1.54214	1.65657e-51	5.12818e-50	0.424299	0.2108	AT0
RAB14	15.0589	1.23337	3.01836e-51	9.32497e-50	0.54891	0.347347	AT0
SVIP	15.0552	1.61304	3.19351e-51	9.85613e-50	0.403738	0.187706	AT0
LMAN1	15.0398	1.25487	4.02467e-51	1.23964e-49	0.562617	0.349812	AT0
AMOTL2	15.0388	2.85075	4.08985e-51	1.25845e-49	0.269782	0.0544993	AT0
PPP2R5A	15.038	1.41645	4.13702e-51	1.27169e-49	0.460436	0.240827	AT0
CFI	15.0014	2.11784	7.19168e-51	2.20403e-49	0.317757	0.0993659	AT0
COX17	14.99	1.10367	8.53975e-51	2.61456e-49	0.737695	0.546401	AT0
ABLIM1	14.9888	1.53136	8.69542e-51	2.65957e-49	0.42243	0.189099	AT0
LAMTOR5	14.9848	1.05417	9.23636e-51	2.81939e-49	0.758255	0.576229	AT0
COX20	14.9819	1.45019	9.64141e-51	2.9401e-49	0.446729	0.237073	AT0
KIAA1522	14.9789	2.10271	1.00913e-50	3.07424e-49	0.31838	0.101884	AT0
HSPA5	14.975	1.16657	1.0698e-50	3.24937e-49	0.756386	0.549688	AT0
CA2	14.9533	1.82124	1.48132e-50	4.49041e-49	0.361371	0.141841	AT0
ASS1	14.9474	2.09554	1.61888e-50	4.90256e-49	0.31838	0.100593	AT0
SSR2	14.9354	1.03576	1.93773e-50	5.8508e-49	0.766978	0.593074	AT0
TSPAN12	14.9241	2.49404	2.29655e-50	6.92739e-49	0.283489	0.0675459	AT0
USMG5	14.918	0.993173	2.51588e-50	7.58152e-49	0.859813	0.702199	AT0
BMP1	14.9124	2.25586	2.73695e-50	8.23962e-49	0.309034	0.0967508	AT0
ETV5	14.9055	2.17176	3.03706e-50	9.13413e-49	0.313396	0.0996143	AT0
LPCAT3	14.848	1.65823	7.16724e-50	2.14716e-48	0.381931	0.172678	AT0
TMEM30B	14.8385	2.42752	8.25709e-50	2.46883e-48	0.28785	0.0751965	AT0
FMO5	14.838	2.30444	8.32258e-50	2.48598e-48	0.298442	0.0836507	AT0
SC5D	14.809	1.79878	1.28211e-49	3.81483e-48	0.35514	0.143054	AT0
MAPK13	14.7986	1.96961	1.49552e-49	4.4412e-48	0.329595	0.11795	AT0
RPS27L	14.7792	1.05325	1.99458e-49	5.91752e-48	0.866044	0.706378	AT0
CGN	14.7506	2.50422	3.04716e-49	9.00544e-48	0.280997	0.0676238	AT0
LAMA5	14.7418	2.46454	3.47568e-49	1.0262e-47	0.282243	0.0679354	AT0
WASL	14.7306	1.45023	4.10229e-49	1.21004e-47	0.436137	0.226349	AT0
FAM3B	14.7026	2.48478	6.19971e-49	1.82169e-47	0.282866	0.0739839	AT0
KLHDC2	14.6882	1.67956	7.67354e-49	2.2526e-47	0.371963	0.165738	AT0
ANKRD12	14.6593	1.26043	1.17409e-48	3.4367e-47	0.551402	0.347391	AT0
HSPB1	14.6591	1.21662	1.17772e-48	3.44404e-47	0.85296	0.644895	AT0
GUCD1	14.6549	1.81289	1.25336e-48	3.65826e-47	0.34704	0.141997	AT0
SMIM4	14.6219	1.32659	2.03629e-48	5.93215e-47	0.48162	0.2808	AT0
KTN1	14.593	1.04799	3.1123e-48	9.05818e-47	0.782555	0.599799	AT0
ECH1	14.5907	1.11554	3.21899e-48	9.35981e-47	0.641121	0.45131	AT0
PTPRK	14.575	1.63784	4.049e-48	1.17509e-46	0.374455	0.153846	AT0
WDR6	14.5293	2.06087	7.90783e-48	2.28633e-46	0.311526	0.104207	AT0
ZDHHC9	14.5204	1.98974	9.00316e-48	2.59811e-46	0.320872	0.114229	AT0
GGT1	14.5179	3.00475	9.3342e-48	2.69111e-46	0.252336	0.0429576	AT0
ARPP19	14.5084	1.22289	1.07164e-47	3.08379e-46	0.529595	0.333975	AT0
TP53I11	14.4956	2.02063	1.29252e-47	3.71246e-46	0.317134	0.113294	AT0
EBAG9	14.4921	1.50304	1.3592e-47	3.90031e-46	0.406854	0.207152	AT0
HACD2	14.4914	1.73596	1.37415e-47	3.93953e-46	0.35514	0.147466	AT0
MICAL2	14.4785	2.1046	1.6572e-47	4.74657e-46	0.309034	0.0997799	AT0
TEAD1	14.4609	1.74064	2.13993e-47	6.11208e-46	0.357009	0.144145	AT0
GOLGA2	14.4601	1.58765	2.16422e-47	6.1757e-46	0.390654	0.189494	AT0
CDKL5	14.4538	2.11088	2.3739e-47	6.76772e-46	0.304673	0.0950025	AT0
SNHG18	14.4377	2.43242	2.99622e-47	8.52601e-46	0.279128	0.0717389	AT0
PGRMC1	14.4313	1.294	3.28911e-47	9.35077e-46	0.493458	0.290121	AT0
ESYT3	14.4263	3.09425	3.53356e-47	1.00364e-45	0.247975	0.0400454	AT0
USP54	14.4227	1.78521	3.72585e-47	1.05728e-45	0.343925	0.129024	AT0
P3H2	14.4062	2.22909	4.73088e-47	1.34123e-45	0.292212	0.0819754	AT0
TMEM98	14.3969	1.85852	5.40816e-47	1.53183e-45	0.333333	0.122469	AT0
C8orf59	14.3783	1.19094	7.07842e-47	2.00122e-45	0.568224	0.360993	AT0
TOMM20	14.3714	1.04093	7.81906e-47	2.20655e-45	0.699688	0.51833	AT0
ERRFI1	14.3435	1.41759	1.17064e-46	3.29747e-45	0.454829	0.241719	AT0
XBP1	14.3093	1.0917	1.91405e-46	5.37672e-45	0.728972	0.531226	AT0
CFL2	14.3052	1.99777	2.02995e-46	5.69707e-45	0.314642	0.110401	AT0
SIVA1	14.3015	1.08956	2.14194e-46	6.00585e-45	0.617445	0.431183	AT0
CD81	14.301	1.16068	2.15568e-46	6.03886e-45	0.795639	0.576034	AT0
HMGB1	14.2867	0.851824	2.64732e-46	7.3891e-45	0.933956	0.813355	AT0
ACP1	14.2865	1.1801	2.65471e-46	7.40299e-45	0.536449	0.341971	AT0
UBL5	14.2731	0.872989	3.21923e-46	8.96906e-45	0.88972	0.758179	AT0
STUB1	14.2704	1.30922	3.34696e-46	9.31647e-45	0.472897	0.272467	AT0
DYNC1LI2	14.2677	1.43237	3.47635e-46	9.66784e-45	0.421807	0.222512	AT0
ATP13A4	14.2506	2.45746	4.44392e-46	1.23251e-44	0.272274	0.0650037	AT0
CCDC47	14.2417	1.29573	5.04724e-46	1.39605e-44	0.479751	0.278311	AT0
SLK	14.2244	1.39316	6.46327e-46	1.7845e-44	0.437383	0.23813	AT0
TAGLN2	14.2169	1.06162	7.20025e-46	1.98441e-44	0.876636	0.714062	AT0
CDS1	14.1962	1.73054	9.66721e-46	2.65952e-44	0.343925	0.128717	AT0
C9orf152	14.1885	2.73475	1.07985e-45	2.96277e-44	0.257321	0.0529409	AT0
SREBF1	14.1718	1.93984	1.36893e-45	3.7492e-44	0.31838	0.118086	AT0
ADH5	14.1589	1.23176	1.64553e-45	4.49871e-44	0.509657	0.310682	AT0
FAM174B	14.1465	1.66369	1.96295e-45	5.36172e-44	0.360125	0.150047	AT0
CEP70	14.1193	2.12043	2.89033e-45	7.87378e-44	0.296573	0.0934051	AT0
ESAM	14.0763	2.08687	5.31489e-45	1.4453e-43	0.293458	0.0853503	AT0
TMEM54	14.0364	2.31429	9.32824e-45	2.53218e-43	0.277882	0.0768912	AT0
KCNQ1OT1	14.0216	1.61365	1.15004e-44	3.11629e-43	0.376324	0.173929	AT0
TES	14.0188	1.35404	1.1969e-44	3.2404e-43	0.446106	0.249033	AT0
MVD	14.0156	1.67663	1.25051e-44	3.38255e-43	0.354517	0.15088	AT0
PDLIM2	14.0035	1.50286	1.48364e-44	4.00963e-43	0.396262	0.196224	AT0
PURA	13.9611	1.55951	2.69155e-44	7.23578e-43	0.375701	0.178965	AT0
MLLT4	13.9594	1.36771	2.75803e-44	7.408e-43	0.439875	0.230834	AT0
ANAPC11	13.9565	0.987859	2.87215e-44	7.69429e-43	0.719626	0.549469	AT0
ARHGEF12	13.9329	1.45081	3.99518e-44	1.06748e-42	0.402492	0.195011	AT0
AC007405.6	13.9258	2.24502	4.41415e-44	1.17738e-42	0.280374	0.0780698	AT0
CDKL2	13.918	2.40683	4.92802e-44	1.31216e-42	0.269159	0.0683396	AT0
TJP1	13.9077	1.39241	5.68795e-44	1.51187e-42	0.424299	0.216463	AT0
PPP4R1	13.8984	1.44925	6.47649e-44	1.71998e-42	0.401869	0.202024	AT0
MLEC	13.8801	1.25027	8.36265e-44	2.21704e-42	0.480997	0.293749	AT0
PYURF	13.8793	1.21447	8.45457e-44	2.23947e-42	0.517757	0.315902	AT0
PPL	13.8765	2.1983	8.78896e-44	2.32604e-42	0.282243	0.0811524	AT0
MT-ATP6	13.8605	0.363005	1.09958e-43	2.90759e-42	0.998131	0.995919	AT0
RPS4X	13.8516	0.632097	1.24473e-43	3.28573e-42	0.996262	0.952567	AT0
JUP	13.8351	1.73869	1.56491e-43	4.12345e-42	0.33271	0.13049	AT0
RAB11B	13.8351	1.19353	1.56612e-43	4.12345e-42	0.50405	0.312464	AT0
GNG5	13.831	1.02128	1.65594e-43	4.35618e-42	0.878505	0.711345	AT0
STOM	13.8245	1.09167	1.81394e-43	4.76775e-42	0.691589	0.486262	AT0
NDUFS8	13.7902	1.02657	2.92118e-43	7.66483e-42	0.65296	0.473561	AT0
TMEM238	13.7873	2.4451	3.03938e-43	7.96817e-42	0.266667	0.0686805	AT0
SMIM14	13.7834	1.13279	3.2087e-43	8.40488e-42	0.570093	0.366398	AT0
DCBLD2	13.7681	2.04012	3.96469e-43	1.03762e-41	0.29595	0.0994585	AT0
PIM3	13.7382	1.18483	5.99566e-43	1.56515e-41	0.531464	0.337812	AT0
AC079630.4	13.7323	3.01516	6.50028e-43	1.694e-41	0.238629	0.0412629	AT0
AMD1	13.7299	1.14123	6.72138e-43	1.75013e-41	0.565732	0.374731	AT0
PMVK	13.7243	1.35951	7.25788e-43	1.88822e-41	0.417445	0.228658	AT0
SURF4	13.7165	1.17958	8.08471e-43	2.09976e-41	0.515888	0.321766	AT0
CANX	13.7131	0.979762	8.47681e-43	2.19974e-41	0.770093	0.595636	AT0
TUBB4B	13.7015	1.08054	9.94997e-43	2.57984e-41	0.633645	0.420133	AT0
RPL8	13.6978	0.540617	1.04607e-42	2.70768e-41	0.990654	0.954676	AT0
B3GNT8	13.6783	2.7999	1.36769e-42	3.52529e-41	0.24486	0.0481928	AT0
CNPY2	13.6462	1.52343	2.12729e-42	5.46481e-41	0.373832	0.184327	AT0
TRAF4	13.6395	2.02241	2.33222e-42	5.98622e-41	0.293458	0.0971891	AT0
ADIPOR1	13.6258	1.10865	2.81474e-42	7.21264e-41	0.54704	0.361441	AT0
RPL12	13.6114	0.475381	3.4262e-42	8.76483e-41	0.992523	0.966699	AT0
C16orf13	13.5947	1.09521	4.30301e-42	1.09987e-40	0.551402	0.37045	AT0
NHP2	13.565	1.21515	6.45938e-42	1.64419e-40	0.484735	0.291684	AT0
UQCRB	13.5612	0.831303	6.79818e-42	1.729e-40	0.932087	0.815659	AT0
NDUFA2	13.5415	0.995047	8.89468e-42	2.25845e-40	0.67352	0.494911	AT0
INADL	13.5386	1.53445	9.25204e-42	2.34725e-40	0.360125	0.153135	AT0
TC2N	13.5321	1.52227	1.01121e-41	2.56121e-40	0.363863	0.157191	AT0
PHB	13.5271	1.25442	1.08183e-41	2.73781e-40	0.459813	0.266468	AT0
CDK4	13.5113	1.54341	1.34155e-41	3.39227e-40	0.362617	0.172741	AT0
HSPG2	13.5066	1.65899	1.43047e-41	3.61414e-40	0.330841	0.127305	AT0
ODC1	13.4957	1.33458	1.65718e-41	4.18348e-40	0.426791	0.232963	AT0
CMTM8	13.484	1.5995	1.94327e-41	4.89764e-40	0.345171	0.144374	AT0
MRPL57	13.4731	1.01758	2.25208e-41	5.66663e-40	0.633645	0.459102	AT0
LAMB2	13.4671	1.78341	2.44327e-41	6.13762e-40	0.316511	0.120925	AT0
RBBP4	13.4368	1.20268	3.67771e-41	9.21594e-40	0.477882	0.28995	AT0
VEGFA	13.4264	1.40811	4.2349e-41	1.06035e-39	0.400623	0.201771	AT0
SLC12A2	13.4178	1.81535	4.75825e-41	1.18945e-39	0.310903	0.115851	AT0
SGMS2	13.4105	1.20204	5.24552e-41	1.30912e-39	0.506542	0.315547	AT0
CNIH4	13.4087	1.05098	5.38061e-41	1.34065e-39	0.594393	0.415697	AT0
ALDH6A1	13.4065	1.98045	5.54122e-41	1.37954e-39	0.292212	0.101119	AT0
ECHS1	13.3685	1.14581	9.23407e-41	2.28777e-39	0.500312	0.322141	AT0
CCDC14	13.3597	1.60015	1.03951e-40	2.57126e-39	0.348287	0.158019	AT0
C1orf210	13.3337	2.84823	1.47312e-40	3.63793e-39	0.23676	0.0458065	AT0
NDUFB2	13.3331	0.963651	1.48626e-40	3.66743e-39	0.842368	0.676583	AT0
MZT2B	13.3292	1.01039	1.56501e-40	3.85864e-39	0.64486	0.470405	AT0
C7orf55	13.3203	1.40214	1.76368e-40	4.34149e-39	0.389408	0.201917	AT0
RAB3IP	13.3175	1.86161	1.83079e-40	4.49946e-39	0.30405	0.112028	AT0
TMEM56	13.3133	2.36207	1.93763e-40	4.75061e-39	0.257944	0.065408	AT0
TMEM41A	13.2822	1.84727	2.93515e-40	7.17906e-39	0.304673	0.116727	AT0
KDELR1	13.2774	1.03813	3.12909e-40	7.64731e-39	0.606231	0.427146	AT0
APOA1BP	13.2696	1.2339	3.47292e-40	8.48085e-39	0.443614	0.260624	AT0
STXBP1	13.2556	1.82895	4.1848e-40	1.0203e-38	0.307165	0.117078	AT0
TPGS2	13.2528	1.35622	4.34821e-40	1.0593e-38	0.401246	0.210989	AT0
MALAT1	13.239	0.477899	5.22586e-40	1.2721e-38	0.998754	0.997721	AT0
GSPT1	13.2304	1.06199	5.85492e-40	1.42296e-38	0.570717	0.387076	AT0
TACC1	13.2191	1.06781	6.80976e-40	1.65371e-38	0.604361	0.415892	AT0
TRIM8	13.1869	1.50668	1.04399e-39	2.53327e-38	0.361371	0.177957	AT0
HMGN1	13.1825	0.981839	1.10618e-39	2.68205e-38	0.77757	0.601655	AT0
MTCH1	13.1755	1.02615	1.21476e-39	2.94299e-38	0.610592	0.430005	AT0
MS4A15	13.1707	4.2158	1.29323e-39	3.13062e-38	0.204984	0.0143322	AT0
FIS1	13.1627	0.934015	1.43857e-39	3.4797e-38	0.68785	0.532453	AT0
KIAA0319L	13.1625	1.49242	1.44224e-39	3.48584e-38	0.360748	0.169186	AT0
SARS	13.1435	1.15567	1.85494e-39	4.47273e-38	0.488474	0.308865	AT0
NEU1	13.1182	1.24458	2.58985e-39	6.23498e-38	0.438006	0.254191	AT0
SCOC	13.0929	1.32428	3.61713e-39	8.70126e-38	0.403115	0.220705	AT0
SNRPF	13.0829	0.983155	4.12569e-39	9.91687e-38	0.62243	0.45545	AT0
ETFB	13.0624	1.04279	5.40325e-39	1.29471e-37	0.54081	0.378262	AT0
USP13	13.0542	1.99926	6.01131e-39	1.43929e-37	0.280374	0.0903614	AT0
ALDH3A2	13.0248	1.41549	8.84321e-39	2.11238e-37	0.378816	0.201396	AT0
REXO2	13.0145	1.14103	1.01167e-38	2.41281e-37	0.494081	0.31001	AT0
ABCD3	13.0072	1.53937	1.11335e-38	2.65326e-37	0.344548	0.156359	AT0
ARHGEF26	13.0061	2.52203	1.12889e-38	2.6882e-37	0.242991	0.0544555	AT0
DDR1	12.9951	1.95046	1.30477e-38	3.09978e-37	0.284735	0.0957184	AT0
DNAJC21	12.9899	1.44216	1.39657e-38	3.31274e-37	0.368847	0.189533	AT0
EIF1AX	12.9862	0.967466	1.4646e-38	3.47143e-37	0.657944	0.488867	AT0
IVD	12.9527	1.6427	2.2672e-38	5.36134e-37	0.323364	0.138846	AT0
AK3	12.9159	1.28641	3.66257e-38	8.62772e-37	0.411215	0.230157	AT0
ACAA1	12.9086	1.36412	4.02421e-38	9.47234e-37	0.38567	0.204819	AT0
SRSF9	12.8971	1.13204	4.67152e-38	1.0954e-36	0.519626	0.325102	AT0
LGI3	12.8864	2.83316	5.36732e-38	1.25663e-36	0.22866	0.0428164	AT0
ARRDC3	12.8744	1.22984	6.27532e-38	1.46697e-36	0.454829	0.266132	AT0
SEC62	12.8665	0.922112	6.94837e-38	1.62307e-36	0.833645	0.670564	AT0
HPN	12.855	2.83429	8.0667e-38	1.88143e-36	0.228037	0.0431719	AT0
RPS24	12.8495	0.465462	8.65479e-38	2.01706e-36	0.995639	0.968448	AT0
SERPINH1	12.8439	1.4116	9.30049e-38	2.1659e-36	0.365732	0.170238	AT0
CHPF	12.8306	1.89784	1.1049e-37	2.57113e-36	0.285358	0.0997701	AT0
TTC3	12.7977	1.02257	1.68848e-37	3.92319e-36	0.603738	0.42212	AT0
ATN1	12.7872	1.64426	1.93369e-37	4.48953e-36	0.320872	0.139669	AT0
HSDL2	12.7734	1.32169	2.30764e-37	5.34964e-36	0.3919	0.213785	AT0
GOLT1A	12.7667	2.63372	2.51515e-37	5.82629e-36	0.233645	0.0494833	AT0
PLS1	12.7633	2.18309	2.62766e-37	6.08232e-36	0.257944	0.0726106	AT0
SYNGR2	12.7626	1.02848	2.65315e-37	6.13669e-36	0.657321	0.464128	AT0
ZDHHC16	12.7556	2.02896	2.90275e-37	6.70895e-36	0.271028	0.0894995	AT0
ARPC5L	12.7203	1.11444	4.56119e-37	1.05024e-35	0.492835	0.305033	AT0
RAP1GAP	12.71	2.62062	5.20311e-37	1.19625e-35	0.233645	0.0509638	AT0
SGCE	12.7093	1.9819	5.25063e-37	1.20627e-35	0.272897	0.0879508	AT0
PLA2G12A	12.6979	1.70011	6.07182e-37	1.39284e-35	0.307788	0.127831	AT0
MRFAP1	12.6962	0.993054	6.21051e-37	1.42359e-35	0.614953	0.437689	AT0
WWTR1	12.6955	1.17998	6.26531e-37	1.43507e-35	0.444237	0.250246	AT0
FAM127B	12.6847	1.41066	7.18504e-37	1.64206e-35	0.361994	0.181692	AT0
ARL2BP	12.6839	1.39728	7.25974e-37	1.65789e-35	0.366978	0.186523	AT0
RPS27	12.6808	0.4529	7.55622e-37	1.72422e-35	0.993769	0.977545	AT0
NAV2	12.6709	1.60233	8.57224e-37	1.95181e-35	0.314642	0.124334	AT0
TM7SF3	12.6544	1.47441	1.05746e-36	2.40416e-35	0.34891	0.17278	AT0
IPO7	12.6499	1.07885	1.1204e-36	2.54535e-35	0.503427	0.327186	AT0
INSIG1	12.6241	1.14157	1.55516e-36	3.52261e-35	0.490343	0.292872	AT0
PCSK2	12.6219	3.16636	1.59819e-36	3.61741e-35	0.214953	0.0331301	AT0
NUP58	12.6125	1.19983	1.80268e-36	4.07424e-35	0.44486	0.273748	AT0
AARD	12.6105	3.28177	1.84704e-36	4.17142e-35	0.211215	0.0295848	AT0
OSMR	12.5919	1.60668	2.3402e-36	5.27741e-35	0.315888	0.12993	AT0
ALDH3B1	12.5783	1.36292	2.78102e-36	6.26229e-35	0.367601	0.182009	AT0
TMEM164	12.5628	1.49662	3.38162e-36	7.60357e-35	0.339564	0.154318	AT0
NPM1	12.5619	0.893456	3.42186e-36	7.6884e-35	0.897819	0.759421	AT0
FAM210B	12.5147	1.47042	6.20608e-36	1.38729e-34	0.344548	0.16961	AT0
TCEB3	12.5113	1.50398	6.47687e-36	1.44677e-34	0.335202	0.157045	AT0
H3F3A	12.5019	1.20765	7.28626e-36	1.62401e-34	0.951402	0.764018	AT0
MAGI1	12.4983	1.43708	7.6285e-36	1.69906e-34	0.335202	0.142996	AT0
VWA1	12.4952	2.19628	7.92562e-36	1.76395e-34	0.25296	0.0732096	AT0
ABCA7	12.4882	2.11927	8.66293e-36	1.92526e-34	0.258567	0.0785908	AT0
SYPL1	12.4822	1.0498	9.33515e-36	2.07315e-34	0.53271	0.349461	AT0
RP11-108M9.4	12.4742	1.72867	1.03231e-35	2.28924e-34	0.299065	0.122279	AT0
CITED2	12.4619	1.03584	1.2049e-35	2.67004e-34	0.614953	0.441765	AT0
AKAP9	12.4515	0.988134	1.37324e-35	3.03429e-34	0.657321	0.472422	AT0
FCHO2	12.4506	1.2103	1.38746e-35	3.06351e-34	0.421807	0.237384	AT0
EDF1	12.4457	0.823582	1.47603e-35	3.25203e-34	0.855452	0.719862	AT0
FNBP1L	12.4451	1.67708	1.48702e-35	3.27389e-34	0.299688	0.116537	AT0
FILIP1	12.4343	1.63641	1.70138e-35	3.74315e-34	0.310903	0.129175	AT0
HHIP	12.4	2.11884	2.6141e-35	5.73474e-34	0.257944	0.0758491	AT0
CSDE1	12.3909	0.904714	2.92797e-35	6.4187e-34	0.757632	0.589655	AT0
WNK1	12.3802	0.936202	3.34466e-35	7.31126e-34	0.658567	0.48654	AT0
BAG1	12.3772	1.01251	3.47286e-35	7.58608e-34	0.555763	0.377833	AT0
TAX1BP3	12.3655	1.1818	4.01457e-35	8.76315e-34	0.428037	0.258812	AT0
ARHGEF2	12.3419	1.34344	5.38472e-35	1.17206e-33	0.368224	0.188145	AT0
EIF4B	12.3313	0.946877	6.14796e-35	1.33629e-33	0.698442	0.520575	AT0
USP44	12.3291	2.7428	6.31544e-35	1.37172e-33	0.219938	0.0415453	AT0
MMP24-AS1	12.3233	0.985765	6.78375e-35	1.47239e-33	0.559502	0.396451	AT0
TMEM50B	12.3131	1.26725	7.70052e-35	1.67019e-33	0.392523	0.214739	AT0
RASGRF1	12.3085	2.62829	8.15033e-35	1.7665e-33	0.227414	0.0505888	AT0
GOLGB1	12.3052	1.03065	8.4897e-35	1.83876e-33	0.559502	0.375237	AT0
DOK4	12.3009	2.82891	8.95876e-35	1.93898e-33	0.217445	0.0405275	AT0
NDRG1	12.2948	1.15835	9.65515e-35	2.08822e-33	0.446106	0.256046	AT0
KCNS3	12.2862	2.56752	1.07454e-34	2.32074e-33	0.226168	0.0483048	AT0
ATP5A1	12.2753	0.94543	1.22909e-34	2.65267e-33	0.676012	0.497998	AT0
FADS2	12.2695	1.98165	1.32094e-34	2.84891e-33	0.264798	0.0884524	AT0
SOX4	12.2596	1.21796	1.49308e-34	3.21563e-33	0.432399	0.252243	AT0
HDGF	12.2445	1.17118	1.79745e-34	3.86572e-33	0.431776	0.25834	AT0
AKT1	12.2341	1.50211	2.04467e-34	4.39431e-33	0.327103	0.157644	AT0
PBX2	12.2229	2.25046	2.3444e-34	5.03497e-33	0.24486	0.0717389	AT0
PNRC2	12.2201	1.05549	2.42668e-34	5.20801e-33	0.503427	0.328155	AT0
EPM2AIP1	12.2101	1.59286	2.74673e-34	5.89077e-33	0.309657	0.134147	AT0
C11orf54	12.1972	1.65124	3.2151e-34	6.88081e-33	0.300935	0.129111	AT0
RCN2	12.197	1.11797	3.2245e-34	6.89611e-33	0.455452	0.275672	AT0
ZNF106	12.196	1.10326	3.26522e-34	6.97832e-33	0.471651	0.299296	AT0
RRBP1	12.1608	0.983923	5.02664e-34	1.07203e-32	0.578816	0.412536	AT0
ARHGAP29	12.1488	1.53505	5.82142e-34	1.24067e-32	0.305296	0.120292	AT0
PIP5K1B	12.1486	1.43332	5.8389e-34	1.24354e-32	0.338941	0.155721	AT0
BDH2	12.1185	1.60334	8.42901e-34	1.79267e-32	0.305296	0.132618	AT0
EPAS1	12.1175	0.96531	8.53604e-34	1.81418e-32	0.539564	0.344197	AT0
RNF5	12.1102	1.19776	9.32891e-34	1.98131e-32	0.409346	0.244256	AT0
MVP	12.0932	1.04677	1.14693e-33	2.42916e-32	0.485981	0.324522	AT0
SCNN1B	12.0826	2.46376	1.30476e-33	2.76154e-32	0.224922	0.047886	AT0
BOLA3	12.0568	1.19988	1.78584e-33	3.76934e-32	0.401246	0.231984	AT0
DYNLL2	12.0535	1.55911	1.85942e-33	3.92192e-32	0.311526	0.141462	AT0
COPZ1	12.0502	1.03145	1.93487e-33	4.07827e-32	0.488474	0.32835	AT0
TJP2	12.0455	1.47531	2.04747e-33	4.31263e-32	0.323988	0.144783	AT0
NOL3	12.0373	2.14308	2.26328e-33	4.76393e-32	0.24486	0.0716804	AT0
SAR1A	12.0351	0.998282	2.32268e-33	4.8856e-32	0.534579	0.366043	AT0
YIPF3	12.0307	1.09351	2.4504e-33	5.15072e-32	0.449221	0.285718	AT0
FARP1	12.0301	1.37559	2.4698e-33	5.18792e-32	0.343925	0.168538	AT0
PLEKHA1	12.0255	1.48462	2.6104e-33	5.47576e-32	0.322741	0.148674	AT0
RPS6	12.0214	0.50196	2.74303e-33	5.75004e-32	0.994393	0.963062	AT0
SLC38A1	11.9855	1.23169	4.23222e-33	8.83548e-32	0.385047	0.191042	AT0
SPSB2	11.9772	1.82607	4.67977e-33	9.76316e-32	0.270405	0.0969456	AT0
SEMA3B	11.9634	2.57803	5.52563e-33	1.152e-31	0.219315	0.0460451	AT0
VIMP	11.9562	0.919487	6.02697e-33	1.25567e-31	0.602492	0.445126	AT0
TNKS1BP1	11.9524	1.73979	6.30914e-33	1.3132e-31	0.280374	0.107562	AT0
STRA13	11.9495	1.08816	6.5334e-33	1.35841e-31	0.45296	0.285042	AT0
CLTC	11.9384	0.933859	7.46639e-33	1.54819e-31	0.613084	0.444741	AT0
COL4A4	11.9149	2.75976	9.89385e-33	2.04738e-31	0.211215	0.0382679	AT0
AREG	11.9077	1.11821	1.07909e-32	2.23e-31	0.633022	0.423635	AT0
CACFD1	11.9031	2.41745	1.14019e-32	2.35309e-31	0.226168	0.0548013	AT0
TECR	11.8954	0.969629	1.24988e-32	2.57428e-31	0.557009	0.38544	AT0
BCAP29	11.8891	1.13276	1.34834e-32	2.77519e-31	0.426168	0.262947	AT0
RILP	11.8753	1.52612	1.58982e-32	3.26782e-31	0.311526	0.144447	AT0
ATP5H	11.8684	0.875912	1.72692e-32	3.54724e-31	0.722118	0.56683	AT0
DDRGK1	11.8678	1.03772	1.74051e-32	3.57276e-31	0.474143	0.311953	AT0
CCND2	11.8601	1.55334	1.90824e-32	3.91444e-31	0.31028	0.137381	AT0
RPL36	11.8554	0.417687	2.01866e-32	4.13819e-31	0.992523	0.963773	AT0
RNF128	11.8509	2.29155	2.12814e-32	4.35971e-31	0.23053	0.0586436	AT0
HOOK2	11.8394	1.13519	2.44108e-32	4.99745e-31	0.42243	0.236289	AT0
TPPP3	11.8386	1.26077	2.46678e-32	5.04669e-31	0.344548	0.159709	AT0
ARHGAP35	11.823	1.68854	2.96793e-32	6.06388e-31	0.282243	0.111161	AT0
IMPDH2	11.8209	1.11563	3.04312e-32	6.20921e-31	0.433645	0.268065	AT0
GCNT2	11.8014	1.55621	3.83782e-32	7.80994e-31	0.300312	0.126243	AT0
QDPR	11.798	1.36204	3.99609e-32	8.12662e-31	0.343302	0.178936	AT0
LINC00891	11.7825	3.23616	4.80574e-32	9.7602e-31	0.197508	0.0279826	AT0
FAM83H	11.7779	2.67748	5.0733e-32	1.02968e-30	0.213707	0.0445355	AT0
SLC27A3	11.7712	1.39105	5.49118e-32	1.11375e-30	0.342056	0.179539	AT0
MACC1	11.771	1.38365	5.50957e-32	1.11674e-30	0.330841	0.155102	AT0
LIMD1	11.7457	1.56589	7.43229e-32	1.50447e-30	0.294704	0.1198	AT0
ORMDL3	11.7439	2.09454	7.58586e-32	1.53455e-30	0.241745	0.0726934	AT0
LENG8	11.7367	1.28187	8.2639e-32	1.6695e-30	0.362617	0.189498	AT0
PRKAB1	11.7344	1.88526	8.49539e-32	1.71514e-30	0.258567	0.0899913	AT0
CTDSP2	11.7338	1.23696	8.54923e-32	1.72487e-30	0.376324	0.209782	AT0
RETSAT	11.7187	2.0364	1.02203e-31	2.06067e-30	0.246106	0.0788051	AT0
HP1BP3	11.7089	0.951375	1.14708e-31	2.30976e-30	0.558879	0.389652	AT0
PHLDA2	11.6961	1.31863	1.33482e-31	2.68076e-30	0.357632	0.188861	AT0
LAMA3	11.6921	2.42115	1.39933e-31	2.80842e-30	0.219938	0.0502089	AT0
PAWR	11.6889	1.61124	1.45175e-31	2.90986e-30	0.287227	0.114648	AT0
EMC4	11.6667	1.01408	1.88488e-31	3.76571e-30	0.483489	0.323865	AT0
MCCC1	11.6593	1.47267	2.05706e-31	4.10701e-30	0.311526	0.140809	AT0
ARF1	11.6496	0.849519	2.30637e-31	4.60179e-30	0.795639	0.642874	AT0
TRIB1	11.6449	1.22402	2.43497e-31	4.85521e-30	0.387539	0.221284	AT0
CIT	11.6371	2.47378	2.66902e-31	5.31842e-30	0.218069	0.0494979	AT0
ATF4	11.6332	0.931729	2.79299e-31	5.55463e-30	0.662305	0.486807	AT0
RPL29	11.6277	0.507034	2.98021e-31	5.92312e-30	0.973209	0.933029	AT0
BOK	11.6157	2.57637	3.42834e-31	6.80935e-30	0.213707	0.0468876	AT0
AQP5	11.598	2.64143	4.21757e-31	8.36608e-30	0.212461	0.0440241	AT0
HOOK1	11.592	2.12401	4.5251e-31	8.96449e-30	0.23676	0.0694549	AT0
COX7A2	11.5841	0.77718	4.95885e-31	9.80476e-30	0.893458	0.772389	AT0
SNHG9	11.584	1.28802	4.96656e-31	9.81368e-30	0.361994	0.195133	AT0
KCTD14	11.5813	3.29754	5.12486e-31	1.01134e-29	0.192523	0.0256742	AT0
PARVA	11.5666	1.57524	6.08232e-31	1.19952e-29	0.290966	0.121972	AT0
SH3RF1	11.566	1.61953	6.12604e-31	1.20736e-29	0.284112	0.115218	AT0
TMEM106C	11.5194	1.84672	1.05328e-30	2.06922e-29	0.258567	0.0939554	AT0
NDUFAF3	11.5052	0.897357	1.24147e-30	2.43737e-29	0.606854	0.443631	AT0
SNHG19	11.5011	1.89299	1.30294e-30	2.55642e-29	0.254829	0.0901033	AT0
CTDSPL	11.4962	1.82025	1.37862e-30	2.70318e-29	0.257944	0.0915838	AT0
CCDC186	11.4921	1.07829	1.44616e-30	2.82836e-29	0.436137	0.264461	AT0
CD24	11.4753	1.62242	1.75562e-30	3.42487e-29	0.282866	0.108882	AT0
RRAS	11.4642	1.49002	1.99498e-30	3.88684e-29	0.30405	0.140332	AT0
VCL	11.4574	1.12483	2.15875e-30	4.20058e-29	0.419315	0.250913	AT0
SYT15	11.4495	2.96206	2.36422e-30	4.58875e-29	0.198754	0.0340992	AT0
TXN	11.4454	0.967224	2.47879e-30	4.80807e-29	0.920872	0.753509	AT0
LCN2	11.4221	1.79095	3.24381e-30	6.28004e-29	0.256698	0.0892024	AT0
ALCAM	11.4137	0.960497	3.57332e-30	6.91361e-29	0.693458	0.499591	AT0
PDCD5	11.404	0.96139	3.9912e-30	7.71724e-29	0.506542	0.350411	AT0
BCL2L1	11.4013	1.05482	4.12102e-30	7.96323e-29	0.45296	0.286386	AT0
RPS11	11.3919	0.506348	4.58627e-30	8.8511e-29	0.97757	0.932328	AT0
FNIP2	11.3896	0.973213	4.70953e-30	9.08326e-29	0.541433	0.354759	AT0
DMBT1	11.3835	3.13891	5.05132e-30	9.73635e-29	0.197508	0.0343184	AT0
CRLS1	11.3819	1.13337	5.14786e-30	9.91618e-29	0.395639	0.235514	AT0
EHF	11.3762	1.52385	5.49567e-30	1.05729e-28	0.289097	0.11774	AT0
PIGP	11.3743	1.10914	5.61311e-30	1.0792e-28	0.4081	0.250217	AT0
IFI27	11.3419	1.00797	8.13589e-30	1.55838e-28	0.421807	0.226218	AT0
EIF4H	11.34	0.940427	8.31286e-30	1.59128e-28	0.521495	0.366179	AT0
SCAI	11.3364	1.73337	8.65974e-30	1.65561e-28	0.260436	0.0932152	AT0
BEX4	11.3297	1.0531	9.35444e-30	1.78732e-28	0.442991	0.280547	AT0
CFLAR	11.3283	0.865483	9.49888e-30	1.81378e-28	0.72648	0.568491	AT0
METTL7A	11.3171	1.08384	1.07957e-29	2.05884e-28	0.431153	0.252321	AT0
ARF4	11.3147	0.857148	1.10953e-29	2.11467e-28	0.674766	0.517176	AT0
TSPYL1	11.3136	1.15613	1.12368e-29	2.1403e-28	0.386916	0.222229	AT0
NECAB1	11.3104	2.37875	1.16563e-29	2.21744e-28	0.216199	0.052527	AT0
TRIM28	11.3091	1.23659	1.18248e-29	2.2481e-28	0.357632	0.197281	AT0
TMC4	11.3014	1.6253	1.29096e-29	2.4513e-28	0.271028	0.101611	AT0
CUTA	11.2984	0.84288	1.33599e-29	2.53368e-28	0.698442	0.543245	AT0
RABAC1	11.2948	0.842319	1.39268e-29	2.63955e-28	0.696573	0.545183	AT0
GALNT10	11.283	1.3255	1.59275e-29	3.01502e-28	0.328349	0.159563	AT0
C1R	11.2605	1.18983	2.05597e-29	3.8775e-28	0.315265	0.136256	AT0
TOM1L1	11.2503	2.10868	2.30798e-29	4.34744e-28	0.228037	0.0652959	AT0
EIF5B	11.2472	0.877119	2.39158e-29	4.50213e-28	0.579439	0.438342	AT0
TMEM163	11.2365	1.42479	2.69718e-29	5.06188e-28	0.297819	0.126788	AT0
ITGB1	11.2192	0.876537	3.28185e-29	6.15162e-28	0.705296	0.535546	AT0
FTH1	11.2003	2.13635	4.0629e-29	7.59242e-28	0.965732	0.674183	AT0
ACAT1	11.1897	1.04396	4.57812e-29	8.5448e-28	0.431776	0.273729	AT0
AC008268.1	11.1757	3.78802	5.36087e-29	9.99968e-28	0.178816	0.0177801	AT0
MRPL34	11.1672	0.960889	5.90087e-29	1.10002e-27	0.485981	0.32761	AT0
CHD3	11.1617	1.5213	6.28146e-29	1.17026e-27	0.28785	0.126068	AT0
EEF1B2	11.1371	0.909841	8.27943e-29	1.54155e-27	0.915888	0.771279	AT0
SRSF1	11.1298	1.29142	8.97917e-29	1.67082e-27	0.336449	0.180859	AT0
SLC43A3	11.1275	1.49097	9.21818e-29	1.71322e-27	0.29595	0.139723	AT0
SMARCA1	11.127	1.89154	9.26832e-29	1.72149e-27	0.242368	0.0812352	AT0
CAPNS1	11.1175	0.878933	1.03178e-28	1.91411e-27	0.56947	0.415921	AT0
KLHL24	11.1115	1.02669	1.10237e-28	2.04382e-27	0.444237	0.275336	AT0
OBFC1	11.1045	1.60275	1.19311e-28	2.21071e-27	0.272274	0.111273	AT0
EMP2	62.6194	7.85495	0	0	0.984263	0.284579	AT1
GPRC5A	60.4858	7.18259	0	0	0.972103	0.203334	AT1
AGER	60.3959	10.0492	0	0	0.94206	0.0575726	AT1
LMO7	60.3943	7.04339	0	0	0.961373	0.191949	AT1
CAV1	60.1787	8.02534	0	0	0.96495	0.180624	AT1
KRT7	58.5102	7.78775	0	0	0.94206	0.157116	AT1
CD55	55.8873	4.36564	0	0	0.971388	0.604304	AT1
KRT19	55.4267	6.51944	0	0	0.939914	0.218454	AT1
TSPAN13	54.8976	6.26122	0	0	0.889843	0.174542	AT1
CAV2	54.7941	6.63664	0	0	0.886266	0.14183	AT1
HOPX	54.5357	6.65411	0	0	0.939199	0.247425	AT1
CEACAM6	54.1611	7.68306	0	0	0.876252	0.0990129	AT1
SLC39A8	52.184	5.62092	0	0	0.88269	0.212314	AT1
LIMCH1	51.6421	5.67706	0	0	0.88269	0.205494	AT1
MYL9	51.4493	6.16775	0	0	0.863376	0.161032	AT1
DSTN	50.89	3.72679	0	0	0.946352	0.629514	AT1
ANXA3	50.5642	6.783	0	0	0.811159	0.0821167	AT1
CADM1	50.5637	5.76379	0	0	0.851216	0.143679	AT1
CLDN18	50.2924	6.6412	0	0	0.830472	0.108685	AT1
SCEL	49.5115	8.37658	0	0	0.776109	0.0224423	AT1
CYP4B1	49.3056	5.96294	0	0	0.842632	0.16506	AT1
SFTA2	49.1932	6.21498	0	0	0.912017	0.165902	AT1
KRT18	49.0834	5.4006	0	0	0.872675	0.240658	AT1
RAB11FIP1	49.0569	4.18102	0	0	0.899142	0.444643	AT1
TACSTD2	48.9804	5.55941	0	0	0.860515	0.186102	AT1
SUSD2	48.8037	6.17098	0	0	0.80186	0.0999567	AT1
CLIC3	48.3729	6.28361	0	0	0.797568	0.108485	AT1
AQP4	48.3476	6.41253	0	0	0.785408	0.0888207	AT1
CLIC5	47.5767	7.15184	0	0	0.758941	0.0433814	AT1
CD151	47.0264	3.87622	0	0	0.864807	0.443087	AT1
FXYD3	46.9909	5.10553	0	0	0.853362	0.201738	AT1
RNASE1	46.6985	5.20331	0	0	0.912017	0.335497	AT1
LAMA3	45.6537	6.92091	0	0	0.729614	0.0469134	AT1
NEDD4L	45.6319	4.80445	0	0	0.83834	0.234319	AT1
TNNC1	45.3008	6.93163	0	0	0.721745	0.0489664	AT1
MYO1B	45.293	5.1102	0	0	0.77897	0.158561	AT1
FOLR1	43.83	5.05527	0	0	0.773963	0.177851	AT1
SPTBN1	42.8017	3.95736	0	0	0.852647	0.321524	AT1
KRT8	42.0123	4.61662	0	0	0.795422	0.240707	AT1
SPOCK2	41.8326	5.94732	0	0	0.69814	0.067473	AT1
ANKRD29	41.7159	6.00651	0	0	0.676681	0.0659259	AT1
COL8A1	41.2374	5.84955	0	0	0.682403	0.069959	AT1
SDC1	40.9893	5.22491	0	0	0.691702	0.101436	AT1
PLS3	40.8108	4.54813	0	0	0.720315	0.158965	AT1
NCKAP5	40.7998	7.22874	0	0	0.652361	0.0348335	AT1
SFTPB	40.7982	6.22397	0	0	0.875536	0.259651	AT1
MGLL	40.6533	3.89512	0	0	0.753219	0.270982	AT1
CAPN2	40.6358	3.12634	0	0	0.821173	0.44766	AT1
ARHGEF26	40.6277	6.08433	0	0	0.658798	0.0518173	AT1
S100A6	40.6089	1.81482	0	0	0.986409	0.943828	AT1
ITGA3	40.5044	5.00681	0	0	0.687411	0.106471	AT1
EPCAM	40.2062	4.35358	0	0	0.734621	0.188315	AT1
DHCR24	40.1077	4.10578	0	0	0.76681	0.232986	AT1
SEMA3B	40.0493	6.30917	0	0	0.643777	0.0433327	AT1
EFNA1	39.8763	4.68632	0	0	0.69814	0.141129	AT1
WFS1	39.7695	5.84095	0	0	0.648069	0.0585019	AT1
APLP2	39.6709	2.38612	0	0	0.913448	0.687447	AT1
RTKN2	39.6103	8.18333	0	0	0.623033	0.0163562	AT1
BCAM	39.4574	4.56626	0	0	0.707439	0.15064	AT1
CD47	39.1774	2.72739	0	0	0.834049	0.540338	AT1
DAPK2	39.0709	5.54728	0	0	0.649499	0.0689276	AT1
CD9	38.8314	2.85651	0	0	0.914878	0.630293	AT1
ANXA2	38.6502	2.17103	0	0	0.949213	0.796584	AT1
GSTP1	38.5881	2.36368	0	0	0.924893	0.772157	AT1
NAPSA	38.4911	4.91893	0	0	0.798283	0.164914	AT1
WWC2	38.4885	4.4922	0	0	0.683119	0.155817	AT1
NEBL	38.371	4.82945	0	0	0.677396	0.129658	AT1
DST	38.3588	3.83625	0	0	0.773963	0.304901	AT1
MRPL14	38.3427	3.14687	0	0	0.772532	0.404254	AT1
EPB41L5	38.1326	5.12342	0	0	0.645923	0.0940554	AT1
MSLN	38.039	5.68268	0	0	0.630901	0.0657702	AT1
CDH1	37.8425	4.36063	0	0	0.686695	0.151224	AT1
S100A10	37.8205	2.23299	0	0	0.951359	0.845331	AT1
SFTA1P	37.4241	4.94194	1.58355e-306	6.14318e-304	0.645207	0.10164	AT1
ALCAM	37.2773	3.02583	3.82928e-304	1.46695e-301	0.866953	0.498606	AT1
GAS6	37.1397	4.35236	6.43293e-302	2.43395e-299	0.663805	0.148845	AT1
NGFRAP1	37.0399	3.57173	2.61184e-300	9.7616e-298	0.741059	0.284876	AT1
CKB	36.9864	4.09168	1.8946e-299	6.99563e-297	0.707439	0.194066	AT1
COL4A3	36.9775	6.57275	2.6299e-299	9.59508e-297	0.591559	0.0298518	AT1
ANOS1	36.8874	5.11254	7.35831e-298	2.65306e-295	0.620887	0.0897353	AT1
TIMP3	36.7645	4.56255	6.82132e-296	2.43085e-293	0.720315	0.150572	AT1
VEGFA	36.7579	4.07797	8.68001e-296	3.05766e-293	0.689557	0.200006	AT1
POLR2L	36.7312	2.09324	2.32468e-295	8.09597e-293	0.866237	0.705214	AT1
DLC1	36.4198	3.81402	2.06555e-290	7.03367e-288	0.719599	0.223591	AT1
HPCAL1	36.295	3.24663	1.94098e-288	6.53684e-286	0.740343	0.32871	AT1
TNFRSF12A	35.73	4.1796	1.35151e-279	4.50216e-277	0.658083	0.175185	AT1
MAGI3	35.6542	4.2451	2.03184e-278	6.62445e-276	0.650215	0.152723	AT1
MYO1C	35.5309	3.99345	1.64132e-276	5.2949e-274	0.643777	0.163664	AT1
PLLP	35.5026	5.03699	4.47493e-276	1.42857e-273	0.595851	0.0757678	AT1
PRKCZ	35.4728	4.56368	1.29241e-275	4.04167e-273	0.612303	0.100278	AT1
NPNT	35.0278	4.61593	8.48363e-269	2.59998e-266	0.607296	0.0972518	AT1
CLDN4	34.7106	3.84756	5.44491e-264	1.63598e-261	0.693848	0.196892	AT1
EHD2	34.5726	4.61566	6.53171e-262	1.94347e-259	0.595136	0.0912045	AT1
EPS8L2	34.5341	4.5427	2.46796e-261	7.27265e-259	0.595851	0.0986821	AT1
ATP1A1	34.3745	2.43623	6.06113e-259	1.7691e-256	0.821888	0.548745	AT1
PCYOX1	34.2657	3.78118	2.54417e-257	7.35578e-255	0.639485	0.192504	AT1
GJA1	34.0937	4.79797	9.13841e-255	2.59319e-252	0.583691	0.0791831	AT1
SPINT2	34.0908	2.89294	1.00948e-254	2.8383e-252	0.773963	0.400668	AT1
IFI27	34.0904	3.88716	1.02347e-254	2.85149e-252	0.723176	0.224365	AT1
LAMB3	34.0517	4.73515	3.82798e-254	1.0569e-251	0.58226	0.0785457	AT1
ABLIM1	34.0341	3.70971	6.98562e-254	1.9115e-251	0.665236	0.187683	AT1
PTPRF	34.0109	4.1708	1.53808e-253	4.17145e-251	0.608727	0.121081	AT1
ATP13A4	33.9875	5.1929	3.40428e-253	9.15185e-251	0.5701	0.0631869	AT1
FSTL3	33.5677	5.07877	4.96925e-247	1.32428e-244	0.563662	0.0618393	AT1
ATP11A	33.5602	3.33994	6.39167e-247	1.68867e-244	0.683119	0.255292	AT1
NTM	33.5411	6.78941	1.21465e-246	3.18166e-244	0.542918	0.0400537	AT1
ADGRF5	33.2064	3.72549	8.6891e-242	2.23777e-239	0.645923	0.166787	AT1
C1orf116	33.098	4.6779	3.17057e-240	8.03046e-238	0.562232	0.0775922	AT1
EZR	32.9811	2.38323	1.51427e-238	3.773e-236	0.887697	0.617872	AT1
SLC34A2	32.9763	3.88706	1.77781e-238	4.39391e-236	0.73176	0.211531	AT1
COL12A1	32.8066	5.68776	4.74044e-236	1.16224e-233	0.535765	0.0358844	AT1
NDNF	32.7809	4.8098	1.10235e-235	2.68124e-233	0.557225	0.0774852	AT1
EFEMP1	32.5881	3.61985	6.04836e-233	1.44816e-230	0.645923	0.174197	AT1
ID1	32.5479	3.68201	2.24206e-232	5.32655e-230	0.66309	0.212631	AT1
LLGL2	32.5233	4.06429	4.9933e-232	1.17715e-229	0.587268	0.12145	AT1
MAP2	32.5057	6.21728	8.84812e-232	2.06999e-229	0.522175	0.0249138	AT1
PDLIM2	32.4584	3.54739	4.12795e-231	9.58403e-229	0.621602	0.194893	AT1
SCNN1A	32.3455	3.91028	1.60332e-229	3.6945e-227	0.590844	0.133691	AT1
CYSTM1	32.3211	2.34523	3.53497e-229	8.08479e-227	0.786123	0.521837	AT1
ITGB6	32.2636	4.19145	2.26873e-228	5.15034e-226	0.580114	0.115082	AT1
PON2	32.1863	3.07832	2.7479e-227	6.19228e-225	0.67382	0.278109	AT1
COL4A4	32.1468	5.6591	9.79796e-227	2.19181e-224	0.52289	0.0363222	AT1
GGTLC1	32.0515	6.53653	2.09545e-225	4.65357e-223	0.51073	0.0235808	AT1
TMOD3	32.0262	2.65519	4.70791e-225	1.03801e-222	0.72103	0.386317	AT1
IFT57	31.9656	3.14656	3.28184e-224	7.18417e-222	0.684549	0.282862	AT1
NEDD9	31.9564	3.06936	4.39583e-224	9.55454e-222	0.695994	0.307061	AT1
SPINT1	31.8805	3.56566	4.97479e-223	1.07368e-220	0.600143	0.175136	AT1
PARD6B	31.6739	4.17177	3.55305e-220	7.56183e-218	0.569385	0.109478	AT1
LGALS3BP	31.6569	2.81249	6.09891e-220	1.28906e-217	0.722461	0.346891	AT1
C1orf198	31.5868	4.77842	5.60561e-219	1.16867e-216	0.532189	0.0683049	AT1
PTRF	31.5173	3.51019	5.03478e-218	1.04257e-215	0.635908	0.182137	AT1
TMEM125	31.4597	3.84517	3.08799e-217	6.35151e-215	0.578684	0.128597	AT1
RARRES3	31.3788	3.05499	3.93857e-216	7.94114e-214	0.68598	0.321048	AT1
TACC2	31.3425	3.43209	1.23146e-215	2.45068e-213	0.654506	0.202978	AT1
CST6	31.2125	4.66889	7.2116e-214	1.4259e-211	0.538627	0.0715644	AT1
SHROOM3	31.1335	3.86932	8.48387e-213	1.6667e-210	0.584406	0.135535	AT1
SDPR	31.1319	4.00054	8.9304e-213	1.74325e-210	0.578684	0.11553	AT1
TMEM63B	31.1303	3.92902	9.38594e-213	1.82058e-210	0.562947	0.122311	AT1
TJP1	31.046	3.2741	1.29147e-211	2.48928e-209	0.629471	0.215277	AT1
MYL12B	30.8406	1.50015	7.4946e-209	1.40912e-206	0.850501	0.773738	AT1
IRX2	30.6947	4.1683	6.69667e-207	1.24383e-204	0.542918	0.100224	AT1
TNS1	30.5129	3.37167	1.7547e-204	3.23953e-202	0.601574	0.191604	AT1
MAL2	30.3716	3.51542	1.30392e-202	2.39289e-200	0.585837	0.159436	AT1
CTNNA1	30.3003	2.1725	1.13635e-201	2.07295e-199	0.778255	0.515366	AT1
PAM	30.2803	3.08815	2.08317e-201	3.77769e-199	0.647353	0.243241	AT1
INADL	30.2626	3.73277	3.55848e-201	6.41511e-199	0.580114	0.151847	AT1
FLRT3	30.2177	4.31658	1.38605e-200	2.46967e-198	0.530758	0.0850649	AT1
AGRN	30.037	4.20188	3.22567e-198	5.68144e-196	0.527182	0.0949506	AT1
DENND3	30.028	3.58265	4.22832e-198	7.3628e-196	0.577969	0.159227	AT1
ICAM1	30.017	3.40085	5.89218e-198	1.02021e-195	0.621602	0.230437	AT1
MAGI1	29.9793	3.94693	1.82643e-197	3.12708e-195	0.577253	0.141543	AT1
SEPW1	29.9183	2.18661	1.13829e-196	1.9063e-194	0.798283	0.569455	AT1
TM4SF1	29.8647	3.49897	5.66106e-196	9.37808e-194	0.648069	0.213166	AT1
ADIRF	29.8181	3.86989	2.27564e-195	3.74955e-193	0.590844	0.201392	AT1
ROR1	29.7931	5.37653	4.80148e-195	7.86904e-193	0.492132	0.0411873	AT1
CXADR	29.7023	3.60589	7.17984e-194	1.17043e-191	0.55794	0.140531	AT1
PERP	29.6811	3.19883	1.34686e-193	2.17248e-191	0.635193	0.202905	AT1
VSIG2	29.3584	4.42041	1.86877e-189	2.98293e-187	0.504292	0.0726153	AT1
COL4A2	29.2918	4.08776	1.3177e-188	2.08163e-186	0.53505	0.0957193	AT1
F11R	29.1237	2.94966	1.79966e-186	2.81399e-184	0.613019	0.236187	AT1
FAM105A	29.1006	3.6291	3.5252e-186	5.4841e-184	0.546495	0.14992	AT1
WFDC2	29.0863	3.24311	5.35237e-186	8.28455e-184	0.67525	0.231726	AT1
MYO6	29.0801	3.02835	6.41628e-186	9.8814e-184	0.608727	0.230198	AT1
CGN	29.0255	4.46737	3.13275e-185	4.80047e-183	0.497139	0.0663686	AT1
MLLT4	28.7166	3.01573	2.36725e-181	3.55634e-179	0.610873	0.229882	AT1
CFLAR	28.3372	1.98971	1.20229e-176	1.77147e-174	0.793991	0.568191	AT1
ALDH3A2	28.3045	3.13431	3.04046e-176	4.45841e-174	0.563662	0.200317	AT1
CNN3	28.2776	2.91911	6.50883e-176	9.49886e-174	0.623748	0.227138	AT1
TEAD1	28.2561	3.47678	1.19917e-175	1.74176e-173	0.548641	0.143056	AT1
TES	28.2557	2.85314	1.21085e-175	1.75042e-173	0.60515	0.24815	AT1
AHNAK	28.2373	2.02442	2.03776e-175	2.93198e-173	0.808298	0.582649	AT1
C12orf49	28.1083	3.23297	7.75338e-174	1.10008e-171	0.552933	0.178162	AT1
LMO3	28.0604	3.44292	2.98033e-173	4.18982e-171	0.540057	0.142428	AT1
CTSE	27.9975	5.05892	1.74041e-172	2.42447e-170	0.468526	0.0416689	AT1
PRDX5	27.9926	1.84737	1.99856e-172	2.77149e-170	0.810443	0.621968	AT1
MYL6	27.9901	1.03594	2.14169e-172	2.9566e-170	0.949928	0.91982	AT1
DMKN	27.935	3.21055	1.00302e-171	1.3723e-169	0.56867	0.164408	AT1
MYL12A	27.9036	1.23243	2.41287e-171	3.28654e-169	0.875536	0.822539	AT1
GPM6A	27.8969	5.4838	2.90707e-171	3.94216e-169	0.456366	0.0303626	AT1
GGT1	27.8125	5.24144	3.06428e-170	4.13705e-168	0.458512	0.0417662	AT1
CCND1	27.7997	3.4796	4.36903e-170	5.8727e-168	0.540773	0.154148	AT1
FLNA	27.6859	2.10339	1.03273e-168	1.37014e-166	0.763948	0.501875	AT1
NKX2-1	27.463	3.68045	4.85901e-166	6.39116e-164	0.517883	0.124559	AT1
TRAM1	27.4121	1.99688	1.9657e-165	2.57448e-163	0.708155	0.512661	AT1
OCLN	27.3514	3.65657	1.03821e-164	1.34823e-162	0.502861	0.108247	AT1
LPCAT1	27.0868	2.90851	1.41009e-161	1.81576e-159	0.616595	0.226943	AT1
PEBP4	27.0826	3.37445	1.57941e-161	2.02528e-159	0.56867	0.141548	AT1
LAMB2	27.021	3.54733	8.37998e-161	1.06565e-158	0.505722	0.119835	AT1
UTRN	26.9124	2.19077	1.57138e-159	1.98181e-157	0.748212	0.475366	AT1
RASSF7	26.9071	3.40621	1.81386e-159	2.27826e-157	0.51073	0.13552	AT1
RDX	26.8283	2.29216	1.51009e-158	1.86611e-156	0.667382	0.3842	AT1
FMO2	26.7568	4.30877	1.02985e-157	1.26754e-155	0.472818	0.0722164	AT1
CYR61	26.7213	3.1426	2.66053e-157	3.26149e-155	0.579399	0.185698	AT1
LAMA5	26.721	4.26361	2.68364e-157	3.27671e-155	0.464235	0.0669135	AT1
CLDN7	26.6883	3.22109	6.43537e-157	7.79545e-155	0.539342	0.192606	AT1
RBMS3	26.5562	3.65295	2.17765e-155	2.60697e-153	0.497139	0.103995	AT1
CRIP2	26.5378	3.0508	3.55344e-155	4.23745e-153	0.573677	0.193428	AT1
CPM	26.4989	2.4001	9.98727e-155	1.18636e-152	0.682403	0.372704	AT1
DUOX1	26.4575	3.18938	2.99109e-154	3.52569e-152	0.532904	0.154498	AT1
FAM129B	26.4285	2.77162	6.45264e-154	7.57678e-152	0.566524	0.226914	AT1
HSPG2	26.3929	3.34139	1.65249e-153	1.93297e-151	0.515021	0.126257	AT1
UPK3B	26.3351	6.92882	7.60607e-153	8.79635e-151	0.416309	0.0114863	AT1
SCNN1B	26.2973	4.69014	2.06119e-152	2.37478e-150	0.444206	0.0465728	AT1
PARP14	26.2883	2.33378	2.61091e-152	2.99688e-150	0.65093	0.352763	AT1
MYH14	26.2603	3.49619	5.44744e-152	6.20623e-150	0.493562	0.112202	AT1
FARP1	26.2505	3.1645	7.05999e-152	8.01361e-150	0.527182	0.167469	AT1
MS4A15	26.1752	6.73657	5.09192e-151	5.73721e-149	0.414878	0.0130966	AT1
SPRYD7	26.1651	3.66352	6.6434e-151	7.45788e-149	0.47711	0.106082	AT1
ATP1B1	26.1455	2.38378	1.10848e-150	1.23532e-148	0.684549	0.371658	AT1
CYB5A	26.1416	2.28323	1.22708e-150	1.36255e-148	0.787554	0.507057	AT1
PRSS8	26.102	4.03594	3.46003e-150	3.82814e-148	0.461373	0.0792804	AT1
DPYSL2	26.0733	2.27354	7.33335e-150	8.08436e-148	0.65093	0.367426	AT1
SLC1A1	25.8803	4.92699	1.11105e-147	1.21175e-145	0.43133	0.0350087	AT1
RANBP17	25.8788	4.6002	1.15469e-147	1.25488e-145	0.441345	0.0530044	AT1
CH17-360D5.2	25.8447	5.36638	2.79119e-147	3.02267e-145	0.422031	0.0277403	AT1
RP1-78O14.1	25.8104	7.39829	6.7816e-147	7.29248e-145	0.405579	0.00751159	AT1
PAPSS2	25.7925	2.67348	1.07564e-146	1.15263e-144	0.600143	0.251638	AT1
UBL3	25.6712	2.23063	2.45234e-145	2.60059e-143	0.66166	0.38313	AT1
CYBRD1	25.6687	2.98773	2.61262e-145	2.761e-143	0.533619	0.188636	AT1
ARAP2	25.3154	3.0877	2.16037e-141	2.252e-139	0.523605	0.16796	AT1
TAGLN2	25.3125	1.51514	2.32442e-141	2.4148e-139	0.839056	0.714482	AT1
UNC13B	25.0629	3.20163	1.26307e-138	1.28602e-136	0.497139	0.143387	AT1
GOLGA8B	24.9927	3.5313	7.3381e-138	7.44672e-136	0.472103	0.1101	AT1
RBPMS	24.9872	2.70826	8.42253e-138	8.51899e-136	0.558655	0.213662	AT1
EGFR	24.9793	3.22608	1.02595e-137	1.03429e-135	0.491416	0.133525	AT1
PPA1	24.9538	1.94285	1.94046e-137	1.94981e-135	0.69814	0.46188	AT1
PPDPF	24.8857	1.33325	1.06325e-136	1.05797e-134	0.864092	0.788376	AT1
KHDRBS2	24.8102	5.43054	6.95479e-136	6.8756e-134	0.408441	0.0308053	AT1
F3	24.7843	2.9968	1.32545e-135	1.30615e-133	0.52289	0.159845	AT1
FAM174B	24.6559	3.05202	3.18464e-134	3.1282e-132	0.499285	0.149312	AT1
RAB25	24.5124	3.21503	1.08831e-132	1.05549e-130	0.473534	0.126038	AT1
JUP	24.3264	3.15083	1.03007e-130	9.80392e-129	0.477825	0.129706	AT1
IL32	24.3162	2.92256	1.32079e-130	1.24933e-128	0.571531	0.198512	AT1
NAV2	24.3004	3.35186	1.94307e-130	1.83229e-128	0.478541	0.123411	AT1
MYRF	24.2934	6.51075	2.30337e-130	2.16538e-128	0.384835	0.0106057	AT1
GLS	24.2728	2.27828	3.80064e-130	3.56202e-128	0.621602	0.3332	AT1
KLF5	24.2605	2.91063	5.12171e-130	4.77098e-128	0.509299	0.160273	AT1
FAM189A2	24.2346	5.27063	9.60766e-130	8.92261e-128	0.39628	0.0263781	AT1
SELENBP1	24.2279	2.78168	1.1303e-129	1.04654e-127	0.537196	0.193224	AT1
SBDS	24.0275	1.96379	1.43668e-127	1.31826e-125	0.643062	0.403694	AT1
LAMC2	23.937	4.19332	1.26176e-126	1.15431e-124	0.416309	0.0546488	AT1
PLXNB2	23.8052	2.64665	2.95171e-125	2.67637e-123	0.517883	0.205056	AT1
STARD7	23.7916	2.41169	4.08362e-125	3.6809e-123	0.550072	0.258946	AT1
LIPH	23.7154	3.57538	2.4989e-124	2.24586e-122	0.439199	0.0902267	AT1
RHOBTB3	23.699	2.97625	3.68879e-124	3.30557e-122	0.485694	0.158147	AT1
VAMP8	23.6801	1.46963	5.78847e-124	5.15696e-122	0.829041	0.669796	AT1
ERBB3	23.6794	3.46018	5.87548e-124	5.2193e-122	0.440629	0.0960647	AT1
SSFA2	23.612	2.70953	2.89916e-123	2.56793e-121	0.505007	0.196167	AT1
TMBIM6	23.5145	1.15386	2.89801e-122	2.55952e-120	0.874821	0.776705	AT1
APBB2	23.4986	3.2674	4.21082e-122	3.70831e-120	0.465665	0.123319	AT1
TGFBR2	23.4242	1.94348	2.42103e-121	2.126e-119	0.679542	0.426906	AT1
VCL	23.382	2.43955	6.51312e-121	5.70308e-119	0.557225	0.250145	AT1
TSPAN3	23.2511	1.98066	1.38765e-119	1.20816e-117	0.650215	0.40711	AT1
ABCA7	23.1664	3.78447	9.93104e-119	8.54934e-117	0.41774	0.0776895	AT1
SCAI	23.0911	3.4964	5.68572e-118	4.86733e-116	0.432761	0.0922116	AT1
TMPRSS2	23.0892	3.313	5.94687e-118	5.07671e-116	0.439199	0.102409	AT1
AK1	23.0647	2.61963	1.04832e-117	8.92439e-116	0.527897	0.209658	AT1
GALNT5	23.0517	4.75944	1.41415e-117	1.20054e-115	0.38412	0.0352471	AT1
CAT	22.9594	1.91629	1.18753e-116	9.99838e-115	0.61731	0.385835	AT1
PHLDB2	22.953	3.98686	1.37516e-116	1.15465e-114	0.408441	0.0618003	AT1
RHOBTB2	22.9259	3.20012	2.56259e-116	2.14578e-114	0.445637	0.109575	AT1
CUX1	22.8776	2.01547	7.76456e-116	6.48394e-114	0.697425	0.445524	AT1
PLEKHA1	22.8099	2.90622	3.65336e-115	3.03427e-113	0.467096	0.147867	AT1
CGNL1	22.7801	3.78486	7.22602e-115	5.98529e-113	0.408441	0.0707958	AT1
SEMA5A	22.7355	4.77463	1.99777e-114	1.64585e-112	0.379828	0.0334616	AT1
NXN	22.7319	3.29741	2.16789e-114	1.78121e-112	0.44206	0.10793	AT1
AGR3	22.6891	2.67714	5.74608e-114	4.70856e-112	0.541488	0.184983	AT1
SDC4	22.5883	2.06842	5.6535e-113	4.59691e-111	0.650215	0.382609	AT1
PLEKHJ1	22.5882	2.62775	5.65483e-113	4.59691e-111	0.484263	0.186184	AT1
SCD5	22.4627	4.07895	9.61176e-112	7.75188e-110	0.391989	0.0544152	AT1
MYO5C	22.3608	3.20127	9.4776e-111	7.60367e-109	0.432046	0.107785	AT1
SYNPO	22.3574	3.95681	1.02399e-110	8.19376e-109	0.393419	0.0576359	AT1
SYNE2	22.357	2.2353	1.03237e-110	8.23935e-109	0.62804	0.294319	AT1
GIPC1	22.3472	2.64032	1.28588e-110	1.0236e-108	0.478541	0.180371	AT1
CTTN	22.3417	2.59303	1.45496e-110	1.15519e-108	0.489986	0.184822	AT1
SPTAN1	22.3251	2.19468	2.10702e-110	1.66858e-108	0.565093	0.282244	AT1
MUC1	22.3178	2.92883	2.48012e-110	1.95898e-108	0.510014	0.188116	AT1
RRAS	22.2883	2.9685	4.80118e-110	3.77287e-108	0.449928	0.139504	AT1
ACTG1	22.234	0.968345	1.61265e-109	1.26079e-107	0.927039	0.885886	AT1
LINC01290	22.2243	6.05289	2.00092e-109	1.56036e-107	0.356223	0.0159281	AT1
MBIP	22.2218	2.53265	2.11191e-109	1.64273e-107	0.503577	0.194246	AT1
TSPAN4	22.1215	2.17396	1.96313e-108	1.5193e-106	0.545064	0.273312	AT1
PDXK	22.0663	1.85823	6.6667e-108	5.10786e-106	0.620172	0.387163	AT1
C5orf38	22.0598	3.43825	7.69657e-108	5.88221e-106	0.407725	0.0842816	AT1
ARHGAP44	21.7998	3.914	2.32965e-105	1.75422e-103	0.386981	0.0612409	AT1
HSD17B6	21.771	3.4889	4.37367e-105	3.26131e-103	0.40701	0.0856195	AT1
NUPR1	21.7578	1.92806	5.82857e-105	4.33563e-103	0.723176	0.465582	AT1
PLCXD2	21.7332	5.60917	9.95977e-105	7.39073e-103	0.351216	0.0161567	AT1
GPC5	21.6917	5.13736	2.45895e-104	1.82028e-102	0.362661	0.0360109	AT1
GLCCI1	21.4944	3.22285	1.75609e-102	1.27231e-100	0.422747	0.105041	AT1
EVA1A	21.4391	3.51582	5.77259e-102	4.16265e-100	0.392704	0.0754759	AT1
SLC40A1	21.386	2.92529	1.80234e-101	1.29057e-99	0.434192	0.128193	AT1
PEG10	21.3382	3.41371	5.0227e-101	3.58813e-99	0.408441	0.0878039	AT1
MYO1D	21.2413	2.68477	3.96535e-100	2.8131e-98	0.472818	0.165391	AT1
ST6GALNAC5	21.1937	6.30177	1.09204e-99	7.71144e-98	0.33691	0.00981275	AT1
PAWR	21.1497	3.00144	2.77586e-99	1.95119e-97	0.422747	0.1139	AT1
ERBB2	21.12	3.32065	5.21021e-99	3.65394e-97	0.396996	0.0885044	AT1
WSB1	21.1116	1.28002	6.21826e-99	4.35093e-97	0.7897	0.673825	AT1
BAIAP2	21.019	2.38057	4.39882e-98	3.05001e-96	0.48784	0.210918	AT1
TTLL7	21.0179	4.09019	4.49789e-98	3.11166e-96	0.364807	0.046782	AT1
NBEAL2	20.991	4.05222	7.91937e-98	5.46633e-96	0.365522	0.0491464	AT1
PRKAR1A	20.9703	1.59123	1.22385e-97	8.42864e-96	0.668813	0.466842	AT1
PARVA	20.9492	2.91939	1.90657e-97	1.3101e-95	0.422747	0.121246	AT1
FLNB	20.9308	2.51904	2.80923e-97	1.92605e-95	0.472818	0.176625	AT1
SGCE	20.9074	3.28125	4.58874e-97	3.1321e-95	0.39485	0.0873076	AT1
PTPN21	20.901	4.33578	5.23928e-97	3.56819e-95	0.355508	0.0377526	AT1
COBL	20.8894	3.39812	6.68495e-97	4.54266e-95	0.392704	0.0822529	AT1
CRB3	20.8472	3.20282	1.61527e-96	1.0952e-94	0.395565	0.0917981	AT1
RABAC1	20.828	1.39901	2.41345e-96	1.63278e-94	0.689557	0.545383	AT1
MEGF9	20.818	2.46823	2.973e-96	2.0025e-94	0.479971	0.200906	AT1
SEPP1	20.7867	2.29928	5.71062e-96	3.83802e-94	0.552933	0.25699	AT1
SFTPD	20.7547	2.68666	1.1107e-95	7.44851e-94	0.486409	0.137641	AT1
PTTG1IP	20.6264	1.64183	1.58934e-94	1.05658e-92	0.613019	0.420863	AT1
SFN	20.5947	3.21358	3.06171e-94	2.031e-92	0.407725	0.10327	AT1
PKDCC	20.5885	5.18857	3.4777e-94	2.30197e-92	0.336195	0.0217272	AT1
PPP4R1	20.5577	2.3561	6.56323e-94	4.32566e-92	0.476395	0.201718	AT1
NDST1	20.4606	3.24703	4.83464e-93	3.17274e-91	0.389127	0.0926203	AT1
PARD3	20.4519	2.95798	5.78063e-93	3.78545e-91	0.436338	0.145926	AT1
TKT	20.4206	1.46739	1.09701e-92	7.16848e-91	0.726753	0.54765	AT1
UNC13D	20.4018	3.26026	1.61267e-92	1.05157e-90	0.391273	0.0954955	AT1
TSPAN12	20.3901	3.55079	2.04633e-92	1.3315e-90	0.370529	0.0671713	AT1
RAB17	20.2435	3.5213	4.05128e-91	2.62494e-89	0.367668	0.0681541	AT1
TOR1AIP2	20.2336	2.15849	4.9514e-91	3.19464e-89	0.498569	0.243251	AT1
FERMT2	20.2058	2.70965	8.70626e-91	5.59373e-89	0.428469	0.13498	AT1
BCL2L1	20.1528	2.00463	2.54233e-90	1.62662e-88	0.532189	0.286015	AT1
EXPH5	20.122	3.11197	4.73372e-90	3.02238e-88	0.389843	0.0951841	AT1
MYOF	20.1148	1.98981	5.47553e-90	3.48875e-88	0.540773	0.300765	AT1
COL4A1	20.0294	3.25706	3.0548e-89	1.93831e-87	0.384835	0.0762495	AT1
CTNND1	20.0104	2.10139	4.47451e-89	2.83327e-87	0.497139	0.249829	AT1
ADRB2	19.9737	3.13238	9.33569e-89	5.89919e-87	0.389127	0.0999324	AT1
CTNNBIP1	19.9287	2.46152	2.2925e-88	1.44565e-86	0.442775	0.182531	AT1
NCOA7	19.9162	2.05656	2.9454e-88	1.85355e-86	0.536481	0.282059	AT1
USP54	19.8908	2.82983	4.88958e-88	3.06444e-86	0.418455	0.128733	AT1
SESTD1	19.8622	1.96734	8.64525e-88	5.40716e-86	0.542203	0.305188	AT1
ACTN4	19.8543	1.56779	1.01122e-87	6.3118e-86	0.636624	0.450034	AT1
CLTB	19.7715	1.67712	5.23938e-87	3.25703e-85	0.567954	0.377175	AT1
FADS3	19.7033	3.41146	2.01966e-86	1.2454e-84	0.366953	0.077996	AT1
PDGFA	19.6998	3.81274	2.16531e-86	1.33254e-84	0.34907	0.0538314	AT1
BTG3	19.6855	1.84555	2.87181e-86	1.76378e-84	0.552217	0.328077	AT1
FAM177A1	19.6849	1.46322	2.90618e-86	1.78132e-84	0.669528	0.497657	AT1
ID3	19.6644	2.12264	4.34903e-86	2.64454e-84	0.527182	0.260634	AT1
MECOM	19.6027	2.32707	1.46607e-85	8.84461e-84	0.492132	0.23248	AT1
TMEM245	19.5894	2.15025	1.90417e-85	1.1465e-83	0.488555	0.227002	AT1
CD24	19.5759	2.79719	2.48361e-85	1.49245e-83	0.415594	0.108154	AT1
TMC5	19.5719	2.35346	2.68723e-85	1.6085e-83	0.471388	0.17085	AT1
SH3RF1	19.5707	2.92608	2.75004e-85	1.6429e-83	0.39628	0.114625	AT1
TANC1	19.5246	2.81995	6.78253e-85	4.04405e-83	0.408441	0.123771	AT1
PLXNA1	19.5101	4.00208	9.00804e-85	5.35018e-83	0.339056	0.0467918	AT1
FZD6	19.4915	3.30757	1.29704e-84	7.68253e-83	0.365522	0.0762641	AT1
CAPNS1	19.4914	1.54701	1.29851e-84	7.68253e-83	0.593705	0.415911	AT1
CCDC6	19.4875	2.08326	1.40026e-84	8.26856e-83	0.498569	0.242657	AT1
PDPN	19.3736	3.50383	1.28939e-83	7.55561e-82	0.354793	0.0587451	AT1
ZFP36L1	19.3651	1.49749	1.51938e-83	8.88632e-82	0.76681	0.585437	AT1
ARHGAP5	19.3544	2.21218	1.87347e-83	1.09364e-81	0.464235	0.210743	AT1
ERRFI1	19.3283	2.19442	3.10236e-83	1.80414e-81	0.499285	0.241631	AT1
CFL2	19.2969	2.90173	5.70686e-83	3.31247e-81	0.385551	0.110125	AT1
VEPH1	19.2635	3.13429	1.08751e-82	6.30036e-81	0.369099	0.0823064	AT1
MYO9A	19.2466	2.23823	1.50799e-82	8.71989e-81	0.467811	0.21841	AT1
FAM63B	19.227	2.42517	2.20012e-82	1.26981e-80	0.432761	0.168349	AT1
PEAK1	19.1845	2.34724	4.99092e-82	2.86436e-80	0.458512	0.188456	AT1
DDR1	19.1735	2.99052	6.16286e-82	3.53034e-80	0.376252	0.0952863	AT1
TBC1D2	19.1681	2.48435	6.83123e-82	3.90591e-80	0.424177	0.160755	AT1
PEBP1	19.145	1.2653	1.06463e-81	6.07595e-80	0.747496	0.605179	AT1
SHANK2	19.1374	3.15896	1.23239e-81	7.00724e-80	0.374106	0.0885871	AT1
PTPN1	19.1167	1.62561	1.83168e-81	1.03571e-79	0.701001	0.491362	AT1
LDLR	19.1131	2.09739	1.96312e-81	1.10799e-79	0.517167	0.257326	AT1
ATP2B4	19.0726	2.1066	4.26584e-81	2.40322e-79	0.497854	0.235798	AT1
KIF1C	19.035	2.67738	8.75138e-81	4.91215e-79	0.39628	0.131579	AT1
MICAL2	18.9479	2.92152	4.59874e-80	2.55785e-78	0.379113	0.099514	AT1
TMEM160	18.9418	1.62647	5.15963e-80	2.86463e-78	0.560801	0.369279	AT1
WWC1	18.8163	3.05026	5.55088e-79	3.06519e-77	0.371245	0.0946538	AT1
KTN1	18.7811	1.17037	1.07824e-78	5.91144e-77	0.713877	0.600451	AT1
PPP2CB	18.7519	1.91382	1.86658e-78	1.0197e-76	0.495708	0.269692	AT1
SFTPC	18.7283	1.99624	2.90869e-78	1.58617e-76	0.612303	0.314966	AT1
FNBP1L	18.7241	2.73433	3.15168e-78	1.71562e-76	0.388412	0.116118	AT1
CTB-102L5.4	18.6965	5.07555	5.2826e-78	2.85531e-76	0.311159	0.0290344	AT1
HCFC1R1	18.6841	1.87604	6.66423e-78	3.58943e-76	0.500715	0.286195	AT1
PPFIBP1	18.573	2.65914	5.31176e-77	2.82131e-75	0.394134	0.118799	AT1
C14orf132	18.5539	3.33769	7.5869e-77	4.02276e-75	0.344778	0.0715547	AT1
SULT1A1	18.5439	2.26679	9.13201e-77	4.83365e-75	0.43133	0.188232	AT1
ANXA4	18.5168	1.46146	1.51062e-76	7.96833e-75	0.61731	0.440508	AT1
GKN2	18.5143	2.87538	1.58439e-76	8.34311e-75	0.374106	0.0906207	AT1
ID4	18.512	2.90361	1.65303e-76	8.68959e-75	0.370529	0.096775	AT1
BLVRB	18.4504	1.38004	5.17214e-76	2.70958e-74	0.67382	0.512997	AT1
CLPTM1L	18.3835	2.26852	1.78077e-75	9.31318e-74	0.424177	0.184778	AT1
DYNC1H1	18.3799	1.62643	1.90362e-75	9.93871e-74	0.562947	0.365845	AT1
NRG1	18.3649	3.72638	2.50745e-75	1.3069e-73	0.329041	0.049521	AT1
REXO2	18.3541	1.73841	3.06008e-75	1.58953e-73	0.515737	0.310048	AT1
IGFBP7	18.3235	1.98368	5.3698e-75	2.77987e-73	0.60515	0.296844	AT1
ALS2CL	18.307	4.40966	7.28242e-75	3.76365e-73	0.308298	0.0298907	AT1
NEXN	18.2966	3.15894	8.80563e-75	4.5432e-73	0.349785	0.0726347	AT1
PPL	18.2901	3.09659	9.92417e-75	5.10312e-73	0.351216	0.0808858	AT1
CD46	18.2852	1.40821	1.0853e-74	5.57141e-73	0.625894	0.45666	AT1
MALL	18.2735	2.36878	1.34452e-74	6.89056e-73	0.426323	0.152898	AT1
PNPLA2	18.2175	1.96749	3.7473e-74	1.9077e-72	0.473534	0.255165	AT1
ABHD2	18.0712	1.62071	5.37701e-73	2.71481e-71	0.565093	0.366224	AT1
RAD21	18.0489	1.61048	8.05053e-73	4.05797e-71	0.544349	0.346462	AT1
ADK	18.0174	1.73038	1.42198e-72	7.14417e-71	0.566524	0.359282	AT1
WTIP	17.9683	4.14559	3.45047e-72	1.72507e-70	0.307582	0.0341962	AT1
HSBP1L1	17.9523	2.24117	4.60419e-72	2.29066e-70	0.417024	0.176586	AT1
GALNT18	17.931	3.08091	6.75983e-72	3.35767e-70	0.346209	0.0734083	AT1
WBP5	17.8302	1.83063	4.11862e-71	2.02931e-69	0.498569	0.274713	AT1
CYB5R3	17.8235	1.3781	4.64711e-71	2.28237e-69	0.600143	0.443121	AT1
LSR	17.7948	2.46585	7.75868e-71	3.79841e-69	0.386981	0.133968	AT1
CDKL5	17.7544	2.87306	1.59453e-70	7.78147e-69	0.355508	0.0948679	AT1
MT1E	17.747	1.88993	1.8181e-70	8.85842e-69	0.559371	0.319924	AT1
TACC1	17.7445	1.51676	1.89976e-70	9.24158e-69	0.604435	0.416081	AT1
EDN1	17.7222	3.58735	2.82417e-70	1.3695e-68	0.319742	0.0468112	AT1
TMEM98	17.7209	2.56006	2.89359e-70	1.40095e-68	0.377682	0.12238	AT1
ANKRD1	17.6985	7.46455	4.30271e-70	2.07989e-68	0.278255	0.00510341	AT1
LAPTM4B	17.5525	2.53396	5.69557e-69	2.72738e-67	0.378398	0.129371	AT1
ELF3	17.5464	2.06017	6.33274e-69	3.02776e-67	0.496423	0.211001	AT1
GOLGA8A	17.5365	2.8679	7.54873e-69	3.60352e-67	0.354793	0.0942938	AT1
CD59	17.5319	1.35289	8.17408e-69	3.89597e-67	0.74392	0.556091	AT1
CACNA2D2	17.4707	2.81763	2.39669e-68	1.14055e-66	0.353362	0.089492	AT1
ALDH3B1	17.4505	2.14493	3.41085e-68	1.61815e-66	0.424893	0.181806	AT1
MGST1	17.4318	1.68324	4.73484e-68	2.23933e-66	0.671674	0.448088	AT1
COX6A1	17.4195	0.724744	5.87194e-68	2.76858e-66	0.780401	0.750347	AT1
MAP1LC3A	17.3733	2.03507	1.31467e-67	6.15126e-66	0.434907	0.201295	AT1
NCOR2	17.3476	1.76708	2.05517e-67	9.60132e-66	0.498569	0.288963	AT1
ATOH8	17.3272	3.39696	2.93486e-67	1.36694e-65	0.319027	0.0613722	AT1
ACTB	17.3252	0.660691	3.03706e-67	1.4124e-65	0.982117	0.976341	AT1
SLC44A2	17.2826	2.01039	6.35985e-67	2.94426e-65	0.44206	0.202638	AT1
METTL7A	17.2468	1.89212	1.1818e-66	5.46284e-65	0.472103	0.252222	AT1
LIMD1	17.2312	2.57799	1.54836e-66	7.14647e-65	0.368383	0.119475	AT1
DDAH1	17.2161	2.59613	2.01194e-66	9.27215e-65	0.362661	0.113438	AT1
NDRG1	17.2042	1.85078	2.47039e-66	1.13508e-64	0.481402	0.255997	AT1
MGAT4B	17.1823	2.77242	3.60389e-66	1.65342e-64	0.346209	0.100146	AT1
ANO6	17.0337	2.02109	4.61767e-65	2.10592e-63	0.437768	0.205503	AT1
P3H2	17.029	2.94357	5.00716e-65	2.28016e-63	0.335479	0.0818929	AT1
DSG2	17.0185	2.95693	5.99084e-65	2.72406e-63	0.330472	0.0794944	AT1
ATF7IP2	17.0117	3.00791	6.72402e-65	3.0529e-63	0.379113	0.165878	AT1
GCNT2	16.9369	2.56319	2.40392e-64	1.08662e-62	0.368383	0.125955	AT1
PKP3	16.9334	3.69274	2.55325e-64	1.15072e-62	0.299714	0.0462907	AT1
ITGB1	16.9144	1.18578	3.52657e-64	1.58241e-62	0.656652	0.536047	AT1
CDKN2B	16.906	3.93416	4.06267e-64	1.81764e-62	0.293276	0.0370569	AT1
FILIP1	16.8901	2.46354	5.32164e-64	2.37744e-62	0.37196	0.128942	AT1
PTPRE	16.8809	1.64358	6.21987e-64	2.77065e-62	0.553648	0.333405	AT1
EIF4G2	16.8423	0.947335	1.19425e-63	5.28902e-62	0.722461	0.635586	AT1
S100A16	16.8215	2.08324	1.69778e-63	7.48661e-62	0.419886	0.173122	AT1
LNX2	16.8048	2.86505	2.25224e-63	9.88886e-62	0.334764	0.0882125	AT1
PRDX1	16.7916	1.25282	2.81091e-63	1.23242e-61	0.648069	0.558499	AT1
APP	16.6947	1.4064	1.43211e-62	6.23437e-61	0.626609	0.43739	AT1
SOX4	16.6772	1.8483	1.91982e-62	8.33382e-61	0.476395	0.252125	AT1
OTUD7B	16.6702	3.09621	2.1592e-62	9.35969e-61	0.320458	0.0726639	AT1
YAP1	16.6518	2.11172	2.93779e-62	1.27167e-60	0.407725	0.171789	AT1
AKAP9	16.6108	1.31086	5.82103e-62	2.51618e-60	0.638054	0.472739	AT1
PMEPA1	16.5835	2.71299	9.17136e-62	3.9588e-60	0.339771	0.0964198	AT1
ASPH	16.5781	1.51163	1.00383e-61	4.32693e-60	0.555794	0.378221	AT1
ATHL1	16.5442	3.84997	1.76187e-61	7.57307e-60	0.293276	0.0452301	AT1
SULT2B1	16.5379	3.7395	1.95618e-61	8.39649e-60	0.29113	0.0395721	AT1
SLC25A4	16.4927	2.08709	4.13887e-61	1.77156e-59	0.402003	0.169225	AT1
INF2	16.4843	2.64831	4.7573e-61	2.0306e-59	0.342632	0.108398	AT1
DGCR2	16.472	2.29938	5.82637e-61	2.48346e-59	0.375536	0.140127	AT1
DUOXA1	16.4599	2.65138	7.12366e-61	3.03221e-59	0.340486	0.0982102	AT1
PVRL2	16.4285	1.72139	1.19594e-60	5.08348e-59	0.469242	0.266311	AT1
LEPROT	16.4122	1.31443	1.56368e-60	6.61785e-59	0.576538	0.427494	AT1
GAB1	16.3944	2.53663	2.0983e-60	8.84549e-59	0.355508	0.116323	AT1
MPRIP	16.383	1.93106	2.53024e-60	1.06225e-58	0.435622	0.220356	AT1
IL17RE	16.3637	4.05721	3.47112e-60	1.45327e-58	0.281831	0.0347362	AT1
PROS1	16.3519	2.29579	4.21956e-60	1.76421e-58	0.372675	0.142681	AT1
TJP2	16.3363	2.29163	5.44171e-60	2.2721e-58	0.376967	0.144603	AT1
SLC15A2	16.2974	3.71518	1.02918e-59	4.27967e-58	0.287554	0.0421554	AT1
YPEL3	16.2852	2.02627	1.25626e-59	5.2169e-58	0.406295	0.189634	AT1
CNTN6	16.2676	5.83709	1.67533e-59	6.93836e-58	0.259657	0.00849919	AT1
COBLL1	16.2422	2.21389	2.53531e-59	1.04576e-57	0.38269	0.152981	AT1
MACF1	16.2414	1.3568	2.57187e-59	1.05941e-57	0.655937	0.486667	AT1
STOM	16.237	1.2542	2.76225e-59	1.1363e-57	0.629471	0.486891	AT1
ABCA3	16.2325	2.27743	2.97244e-59	1.22113e-57	0.383405	0.135539	AT1
RNF213	16.2172	1.42603	3.81006e-59	1.56315e-57	0.572961	0.407606	AT1
ARHGAP29	16.1851	2.33393	6.42786e-59	2.62659e-57	0.363376	0.120083	AT1
S100A14	16.1538	2.06266	1.0683e-58	4.34795e-57	0.421316	0.159942	AT1
PDZK1IP1	16.1436	3.08871	1.2603e-58	5.10903e-57	0.308298	0.0694968	AT1
OCIAD2	16.1251	1.90626	1.69963e-58	6.88094e-57	0.425608	0.202852	AT1
ATXN2	16.123	1.70327	1.75744e-58	7.10558e-57	0.482117	0.284049	AT1
ANXA8L1	16.1207	4.67322	1.82395e-58	7.36476e-57	0.267525	0.0207736	AT1
TAX1BP3	16.0832	1.69935	3.34562e-58	1.34735e-56	0.45279	0.258814	AT1
MMP28	16.0637	3.03928	4.58424e-58	1.83891e-56	0.307582	0.0695406	AT1
DAG1	16.0553	2.53811	5.24773e-58	2.10232e-56	0.340486	0.108986	AT1
HACD1	16.0543	2.56602	5.33639e-58	2.13504e-56	0.335479	0.104462	AT1
TMEM43	16.0328	1.98947	7.54115e-58	3.01321e-56	0.402718	0.187517	AT1
LMTK2	16.0148	3.0155	1.00718e-57	4.01391e-56	0.311159	0.0735494	AT1
RNF145	16.0137	1.39634	1.0256e-57	4.08202e-56	0.60515	0.411279	AT1
DYNLRB1	15.964	1.03472	2.27728e-57	9.04041e-56	0.648784	0.541681	AT1
PDZD2	15.9577	2.58899	2.51954e-57	9.98916e-56	0.341917	0.110188	AT1
PRDX6	15.9417	0.977034	3.25434e-57	1.28691e-55	0.680258	0.58751	AT1
PAPSS1	15.9196	1.6698	4.63453e-57	1.82564e-55	0.459227	0.271721	AT1
SYNGR2	15.9105	1.23734	5.35857e-57	2.10814e-55	0.603004	0.464692	AT1
RAB5B	15.9055	1.95541	5.80525e-57	2.27802e-55	0.401288	0.194771	AT1
NDUFA4	15.8984	0.680092	6.50046e-57	2.54756e-55	0.805436	0.768625	AT1
PRR15L	15.8929	3.00382	7.09777e-57	2.7781e-55	0.305436	0.0703774	AT1
MYH9	15.8548	1.14348	1.3021e-56	5.07701e-55	0.713162	0.581744	AT1
MYO5B	15.8136	3.40193	2.50699e-56	9.73785e-55	0.2897	0.0516957	AT1
MTCH1	15.8034	1.23982	2.9466e-56	1.14165e-54	0.569385	0.430467	AT1
FAM46B	15.7944	4.08603	3.39849e-56	1.31507e-54	0.270386	0.030095	AT1
HEG1	15.7309	2.58607	9.29452e-56	3.58301e-54	0.333333	0.0980302	AT1
DAB2IP	15.7226	3.37658	1.05921e-55	4.0781e-54	0.287554	0.0509124	AT1
HINT1	15.7197	0.638951	1.10863e-55	4.26299e-54	0.786123	0.760894	AT1
KIAA0319L	15.716	2.06713	1.17547e-55	4.51435e-54	0.384835	0.169215	AT1
ITLN2	15.6591	8.44438	2.87962e-55	1.10177e-53	0.24392	0.00161032	AT1
MISP	15.6134	3.67421	5.89867e-55	2.24846e-53	0.275393	0.0385942	AT1
PHACTR1	15.613	1.72535	5.93672e-55	2.26016e-53	0.484979	0.298167	AT1
UBTD1	15.5446	2.22863	1.73111e-54	6.52564e-53	0.358369	0.145678	AT1
LRRC16A	15.5203	2.14012	2.52968e-54	9.51252e-53	0.38412	0.166909	AT1
LRRC1	15.5053	3.4552	3.19432e-54	1.19971e-52	0.281116	0.0457896	AT1
UXS1	15.4838	1.93819	4.46088e-54	1.67335e-52	0.392704	0.186301	AT1
SNX22	15.4722	5.56265	5.34714e-54	2.00335e-52	0.248212	0.00969598	AT1
QKI	15.4368	1.28395	9.26298e-54	3.45356e-52	0.658083	0.496149	AT1
MRPL33	15.4105	1.07731	1.39132e-53	5.18102e-52	0.610157	0.503821	AT1
RBMS2	15.4085	1.93691	1.4348e-53	5.33646e-52	0.398426	0.191336	AT1
PARD3B	15.4033	2.6523	1.55459e-53	5.768e-52	0.327611	0.101372	AT1
C2orf54	15.3979	5.08094	1.69042e-53	6.26437e-52	0.250358	0.0137777	AT1
RAB14	15.3907	1.38673	1.88945e-53	6.99346e-52	0.503577	0.347859	AT1
KLF6	15.382	0.896599	2.1611e-53	7.98928e-52	0.846924	0.786975	AT1
ITPR3	15.3644	2.389	2.83798e-53	1.04664e-51	0.334764	0.109263	AT1
RP11-434D9.1	15.3595	4.92034	3.05694e-53	1.12468e-51	0.253934	0.0190709	AT1
PRKCI	15.3466	1.9512	3.73517e-53	1.37092e-51	0.390558	0.179578	AT1
MPZL2	15.324	2.02289	5.29012e-53	1.93468e-51	0.378398	0.163674	AT1
GTF2I	15.3189	1.36293	5.7212e-53	2.08984e-51	0.518598	0.367523	AT1
SREBF2	15.3166	1.65169	5.92704e-53	2.16245e-51	0.471388	0.262993	AT1
HIP1	15.3011	1.84196	7.52216e-53	2.73791e-51	0.428469	0.215087	AT1
SON	15.2983	0.866541	7.84218e-53	2.851e-51	0.74392	0.667992	AT1
RASSF8	15.2687	2.56672	1.23548e-52	4.48624e-51	0.32618	0.108271	AT1
PLA2G16	15.2062	1.31769	3.21634e-52	1.16514e-50	0.562947	0.395166	AT1
VKORC1L1	15.1152	1.99474	1.28635e-51	4.63251e-50	0.374106	0.167162	AT1
PHACTR2	15.1128	1.47151	1.33363e-51	4.79715e-50	0.497139	0.322283	AT1
NCKAP1	15.0667	1.96882	2.68013e-51	9.60677e-50	0.380544	0.169103	AT1
WDR34	15.0445	2.15037	3.7506e-51	1.33968e-49	0.351931	0.131862	AT1
PTGS2	14.9766	2.61083	1.04357e-50	3.69739e-49	0.314735	0.0905088	AT1
PMVK	14.9599	1.7031	1.34245e-50	4.73442e-49	0.412732	0.22888	AT1
FZD5	14.9329	3.03977	2.01444e-50	7.08799e-49	0.284692	0.0630944	AT1
RP11-392P7.6	14.9199	3.79178	2.44746e-50	8.59191e-49	0.267525	0.0434446	AT1
CLIC2	14.8687	2.11701	5.26347e-50	1.84354e-48	0.354077	0.146914	AT1
SAMD4A	14.8415	2.35141	7.89582e-50	2.75294e-48	0.340486	0.124379	AT1
SERINC2	14.8062	1.98029	1.33609e-49	4.64782e-48	0.364807	0.165094	AT1
TMEM87A	14.8052	1.39662	1.35643e-49	4.7132e-48	0.497854	0.327377	AT1
CD81	14.7969	1.06083	1.53402e-49	5.31221e-48	0.705293	0.57687	AT1
THOC2	14.7962	1.37607	1.55049e-49	5.36319e-48	0.513591	0.350666	AT1
PLXNA2	14.7821	2.10399	1.91153e-49	6.60459e-48	0.357654	0.148743	AT1
SOD3	14.7748	1.86906	2.13099e-49	7.34628e-48	0.404149	0.170986	AT1
TSPAN15	14.7205	2.3695	4.761e-49	1.63577e-47	0.321173	0.10957	AT1
SNX24	14.6823	2.15674	8.3753e-49	2.87112e-47	0.344778	0.141353	AT1
TMEM41B	14.6783	1.64561	8.87606e-49	3.03938e-47	0.429185	0.235102	AT1
RNF128	14.6731	3.06386	9.58582e-49	3.27876e-47	0.278255	0.0584921	AT1
CELF2	14.6354	1.1448	1.66898e-48	5.69589e-47	0.756795	0.610579	AT1
EBPL	14.5907	1.66691	3.22059e-48	1.09668e-46	0.411302	0.221003	AT1
HSPB1	14.5868	1.05601	3.40763e-48	1.15909e-46	0.730329	0.645938	AT1
GPRIN2	14.5671	5.26471	4.54792e-48	1.54352e-46	0.235336	0.0113598	AT1
TMEM30A	14.5285	1.41456	8.00044e-48	2.71227e-46	0.479971	0.323465	AT1
AMOTL2	14.5251	3.18098	8.39753e-48	2.84061e-46	0.271817	0.0547023	AT1
DOCK5	14.4697	1.81086	1.88289e-47	6.36219e-46	0.41774	0.226048	AT1
MPP5	14.4319	2.16621	3.26082e-47	1.09697e-45	0.33691	0.127755	AT1
ESRP1	14.424	2.67311	3.65652e-47	1.2274e-45	0.292561	0.0802193	AT1
MT-ND5	14.4185	0.604553	3.9581e-47	1.32573e-45	0.940629	0.909632	AT1
DPY19L1	14.4153	2.48276	4.14709e-47	1.38751e-45	0.310443	0.0982102	AT1
CCDC12	14.401	1.4102	5.09655e-47	1.69776e-45	0.47568	0.312694	AT1
C4BPA	14.3928	2.62349	5.73919e-47	1.90976e-45	0.314735	0.106456	AT1
GRK5	14.3016	2.10337	2.13833e-46	7.07703e-45	0.34907	0.130178	AT1
NHSL1	14.2835	1.81866	2.77305e-46	9.15794e-45	0.39485	0.193905	AT1
PIEZO1	14.2553	2.32658	4.15694e-46	1.36546e-44	0.316881	0.112265	AT1
CAPN1	14.2511	1.57231	4.41211e-46	1.44773e-44	0.41917	0.245085	AT1
IDS	14.2315	1.25017	5.83791e-46	1.91148e-44	0.520029	0.382001	AT1
PLAC8	14.1928	1.71589	1.01456e-45	3.31132e-44	0.425608	0.20545	AT1
STK17A	14.1093	1.44446	3.32688e-45	1.08122e-43	0.482117	0.29445	AT1
WASF3	14.0424	3.37614	8.57553e-45	2.76065e-43	0.255365	0.0426176	AT1
MCU	14.0313	1.92067	1.00242e-44	3.22361e-43	0.373391	0.176566	AT1
ZNF431	14.0301	2.4862	1.01946e-44	3.27498e-43	0.30186	0.0990226	AT1
TP53I3	14.0285	1.97185	1.04294e-44	3.3469e-43	0.346209	0.160726	AT1
CPNE3	13.9838	1.40954	1.95759e-44	6.26243e-43	0.45279	0.291283	AT1
UBC	13.9826	0.577698	1.98964e-44	6.35835e-43	0.884835	0.872561	AT1
OSMR	13.9303	2.10392	4.14357e-44	1.32141e-42	0.331187	0.130013	AT1
ADI1	13.9096	1.31827	5.54236e-44	1.76017e-42	0.482117	0.327061	AT1
MYO16	13.9005	5.07391	6.2899e-44	1.99551e-42	0.227468	0.0142594	AT1
TMEM139	13.866	5.11842	1.01742e-43	3.21123e-42	0.224607	0.0112868	AT1
ADCY9	13.8643	2.28186	1.04171e-43	3.28451e-42	0.316881	0.113506	AT1
WNK1	13.8504	1.06176	1.26469e-43	3.97526e-42	0.595851	0.487139	AT1
DDX17	13.8476	0.78933	1.31493e-43	4.12898e-42	0.730329	0.660553	AT1
EIF4G1	13.8288	1.41343	1.70907e-43	5.3556e-42	0.444921	0.289308	AT1
CTDSPL	13.7776	2.48365	3.47754e-43	1.0864e-41	0.292561	0.0915159	AT1
TOM1L2	13.776	2.17267	3.55533e-43	1.10957e-41	0.318312	0.117339	AT1
NFIX	13.7185	1.84303	7.86368e-43	2.44917e-41	0.356938	0.163557	AT1
SAMD12	13.6499	2.63777	2.02212e-42	6.2661e-41	0.282546	0.077456	AT1
GRAMD2	13.6428	3.63023	2.22706e-42	6.89421e-41	0.241059	0.0337973	AT1
SDR16C5	13.6364	1.98643	2.434e-42	7.52722e-41	0.339056	0.130368	AT1
KIFC3	13.6146	1.96921	3.28141e-42	1.01173e-40	0.33691	0.145323	AT1
PPIA	13.6094	0.491094	3.52157e-42	1.08468e-40	0.842632	0.838486	AT1
ABCA8	13.5812	2.91502	5.17805e-42	1.5901e-40	0.260372	0.0491562	AT1
KANK2	13.5482	2.4922	8.11727e-42	2.4877e-40	0.283262	0.0808031	AT1
N4BP1	13.5093	1.59139	1.37747e-41	4.21731e-40	0.409871	0.235433	AT1
PRKG1	13.4787	2.44423	2.0872e-41	6.37115e-40	0.296137	0.0946441	AT1
SLC19A1	13.468	3.14843	2.41279e-41	7.35038e-40	0.253219	0.052119	AT1
RAB32	13.4049	1.60375	5.66266e-41	1.71147e-39	0.391989	0.225036	AT1
BMPR1A	13.3563	2.47637	1.0884e-40	3.2831e-39	0.286123	0.0889958	AT1
MALAT1	13.3517	0.476862	1.15836e-40	3.49069e-39	0.989986	0.997782	AT1
HDAC7	13.3389	2.10512	1.37517e-40	4.1359e-39	0.31402	0.122102	AT1
MAP4	13.3293	1.23909	1.56398e-40	4.69453e-39	0.518598	0.372515	AT1
PACSIN2	13.3265	1.30004	1.62363e-40	4.86883e-39	0.497139	0.345635	AT1
MRPS36	13.2949	1.1565	2.47906e-40	7.41227e-39	0.493562	0.36907	AT1
LPP	13.2827	1.12338	2.91787e-40	8.71579e-39	0.663805	0.526561	AT1
RETSAT	13.2618	2.59489	3.85471e-40	1.14583e-38	0.272532	0.0787939	AT1
KCNS3	13.2537	3.04167	4.29449e-40	1.27532e-38	0.248927	0.0483291	AT1
FAM107B	13.2349	1.25709	5.5202e-40	1.63615e-38	0.509299	0.358031	AT1
EVPL	13.2242	3.71106	6.35918e-40	1.88299e-38	0.23176	0.0312042	AT1
SYNE1	13.1933	1.41189	9.5855e-40	2.83285e-38	0.492132	0.304307	AT1
AES	13.1837	1.19688	1.08951e-39	3.21369e-38	0.500715	0.366808	AT1
ERGIC1	13.1785	1.13783	1.16764e-39	3.43753e-38	0.530043	0.391123	AT1
CRLS1	13.1368	1.61639	2.02608e-39	5.93625e-38	0.391273	0.235705	AT1
LAMC1	13.1005	2.01476	3.27122e-39	9.51169e-38	0.318312	0.126529	AT1
PHPT1	13.0871	0.919326	3.90301e-39	1.1338e-37	0.583691	0.501802	AT1
SH2D4A	13.0799	2.63596	4.29126e-39	1.24422e-37	0.266094	0.0735494	AT1
ACADL	13.0604	2.96179	5.54452e-39	1.60456e-37	0.250358	0.0547996	AT1
PPP1R13L	13.0414	2.8118	7.11627e-39	2.05554e-37	0.25608	0.0601754	AT1
CRNDE	12.9837	1.62	1.51384e-38	4.35221e-37	0.374821	0.177101	AT1
GSN	12.9433	1.07276	2.56345e-38	7.34225e-37	0.703147	0.536403	AT1
ENO1	12.9164	0.655982	3.63657e-38	1.04062e-36	0.759657	0.712088	AT1
HEBP1	12.9137	1.46806	3.76692e-38	1.07691e-36	0.398426	0.248812	AT1
PEF1	12.9109	1.62901	3.90457e-38	1.11522e-36	0.366953	0.204394	AT1
PLXNB1	12.8921	2.70812	4.98619e-38	1.42019e-36	0.258941	0.0672054	AT1
EHD1	12.8875	1.823	5.2922e-38	1.50594e-36	0.339056	0.15299	AT1
OSGIN2	12.8841	2.2606	5.52819e-38	1.57018e-36	0.288984	0.105615	AT1
MMP24-AS1	12.8709	1.08251	6.56148e-38	1.8585e-36	0.511445	0.396942	AT1
PPP1R9A	12.8603	2.37838	7.5285e-38	2.12847e-36	0.278255	0.0882563	AT1
COX6C	12.8511	0.483658	8.48119e-38	2.3934e-36	0.773247	0.761551	AT1
TMTC2	12.8504	2.15169	8.55516e-38	2.41205e-36	0.310443	0.126028	AT1
JADE1	12.8457	1.98492	9.09711e-38	2.56014e-36	0.313305	0.127561	AT1
IL6R	12.8441	1.69788	9.27908e-38	2.60895e-36	0.356223	0.183226	AT1
CCDC84	12.8281	2.11734	1.14061e-37	3.20113e-36	0.300429	0.115705	AT1
CERS2	12.7729	1.59381	2.32284e-37	6.49525e-36	0.366237	0.202025	AT1
BAG1	12.7667	1.09928	2.51479e-37	7.0256e-36	0.494993	0.378426	AT1
CMTM4	12.7618	2.58065	2.67818e-37	7.47524e-36	0.262518	0.0722942	AT1
JUND	12.7486	0.853861	3.17544e-37	8.85511e-36	0.735336	0.657094	AT1
ASAH1	12.7366	0.86779	3.7e-37	1.02898e-35	0.761087	0.661142	AT1
TXNDC11	12.7298	1.42818	4.03943e-37	1.12236e-35	0.414163	0.255876	AT1
KLK11	12.7083	3.15998	5.31926e-37	1.47663e-35	0.235336	0.0393483	AT1
IFITM3	12.6872	1.08335	6.96575e-37	1.93019e-35	0.754649	0.605573	AT1
ELOVL1	12.6549	1.59417	1.05115e-36	2.90221e-35	0.364092	0.204044	AT1
RHOF	12.6437	2.38538	1.21151e-36	3.34196e-35	0.268956	0.0794409	AT1
ADD1	12.6316	1.28664	1.41406e-36	3.89368e-35	0.443491	0.288286	AT1
KIAA1109	12.6195	1.4791	1.64907e-36	4.53265e-35	0.39628	0.232757	AT1
MT-ND3	12.6097	0.357202	1.86694e-36	5.12688e-35	0.979971	0.982895	AT1
SH3RF2	12.596	4.89388	2.22108e-36	6.09396e-35	0.206009	0.0119631	AT1
RAI14	12.5349	1.82227	4.81204e-36	1.31674e-34	0.325465	0.14399	AT1
TMCC1	12.5343	1.73768	4.8472e-36	1.32399e-34	0.356938	0.186097	AT1
NPEPPS	12.4787	1.29033	9.75368e-36	2.65472e-34	0.444921	0.302852	AT1
SHTN1	12.474	1.57693	1.0355e-35	2.81589e-34	0.363376	0.205202	AT1
CRYAB	12.4716	2.55139	1.06615e-35	2.89666e-34	0.255365	0.0628317	AT1
PTPRK	12.4616	1.7814	1.2085e-35	3.28051e-34	0.334764	0.154338	AT1
ARHGEF12	12.4601	1.57106	1.23196e-35	3.34122e-34	0.369814	0.195442	AT1
IL18	12.4575	1.52995	1.27334e-35	3.45039e-34	0.374821	0.222365	AT1
GRAMD1A	12.435	1.63754	1.68804e-35	4.56606e-34	0.350501	0.186408	AT1
SERINC1	12.4213	0.938461	2.00265e-35	5.41229e-34	0.569385	0.470472	AT1
AATK	12.3861	3.15089	3.10637e-35	8.35829e-34	0.228183	0.038132	AT1
SLK	12.3742	1.42768	3.60681e-35	9.6878e-34	0.393419	0.238629	AT1
TUBB4B	12.3683	1.03636	3.88025e-35	1.04131e-33	0.550072	0.420917	AT1
RAB31	12.3563	1.04879	4.50583e-35	1.20708e-33	0.631617	0.489139	AT1
SMARCA1	12.3499	2.35042	4.8749e-35	1.30481e-33	0.265379	0.081241	AT1
LTBP3	12.3443	1.8068	5.23019e-35	1.39625e-33	0.324034	0.156318	AT1
EPDR1	12.3427	1.95553	5.3321e-35	1.42222e-33	0.298999	0.119188	AT1
CSRP1	12.3205	1.38267	7.02182e-35	1.86642e-33	0.404149	0.256216	AT1
AP1M2	12.3167	2.2705	7.36718e-35	1.95313e-33	0.268956	0.088232	AT1
FKBP9	12.3042	2.09941	8.59373e-35	2.27437e-33	0.286123	0.107624	AT1
PGRMC1	12.236	1.2527	1.99748e-34	5.25918e-33	0.434192	0.290729	AT1
NFATC3	12.2269	1.49923	2.23247e-34	5.87283e-33	0.379828	0.218882	AT1
FIS1	12.2063	0.783501	2.87555e-34	7.55159e-33	0.601574	0.533196	AT1
COX17	12.1748	0.8231	4.23236e-34	1.10862e-32	0.630901	0.54732	AT1
HES4	12.163	2.02669	4.89134e-34	1.27796e-32	0.286838	0.103805	AT1
PTPRM	12.14	1.49058	6.48121e-34	1.68903e-32	0.392704	0.226063	AT1
SNAP23	12.1113	1.38015	9.20014e-34	2.39149e-32	0.397711	0.249629	AT1
CCND2	12.0953	1.91546	1.11788e-33	2.9009e-32	0.307582	0.137573	AT1
REPS2	12.0878	2.82573	1.22516e-33	3.1766e-32	0.236767	0.0555196	AT1
WBP2	12.084	1.18016	1.28343e-33	3.32488e-32	0.445637	0.316504	AT1
YWHAE	12.063	0.62705	1.65719e-33	4.28953e-32	0.708155	0.661064	AT1
FAM127B	12.0595	1.60502	1.72788e-33	4.46495e-32	0.33834	0.182034	AT1
SLC25A36	12.0421	1.32227	2.13515e-33	5.50807e-32	0.412017	0.268943	AT1
CRK	12.0169	1.31874	2.89509e-33	7.44968e-32	0.406295	0.261349	AT1
MLLT3	12.0146	2.04718	2.97796e-33	7.65651e-32	0.2897	0.112382	AT1
HSP90AB1	12.0017	0.633053	3.47993e-33	8.93212e-32	0.835479	0.781692	AT1
C9orf3	12.0004	1.47973	3.53768e-33	9.07274e-32	0.379113	0.210081	AT1
UQCR10	11.9915	0.628482	3.93526e-33	1.00839e-31	0.714592	0.668858	AT1
GTF2IRD1	11.9769	2.15035	4.69674e-33	1.20251e-31	0.286123	0.115038	AT1
RNH1	11.9764	0.796947	4.72561e-33	1.2089e-31	0.610873	0.542065	AT1
ATP8A1	11.9721	1.72568	4.97776e-33	1.27234e-31	0.32475	0.14506	AT1
CASZ1	11.9654	2.07716	5.39669e-33	1.37745e-31	0.281116	0.105298	AT1
MPZL1	11.9445	1.57685	6.93335e-33	1.7663e-31	0.345494	0.187843	AT1
NDFIP2	11.9188	1.83596	9.44407e-33	2.40392e-31	0.30186	0.129317	AT1
FAM167A	11.9161	5.29403	9.75431e-33	2.47877e-31	0.191702	0.00759916	AT1
MAP7D1	11.8939	1.43369	1.27304e-32	3.22702e-31	0.375536	0.228714	AT1
HMGN3	11.8915	0.793786	1.31104e-32	3.32061e-31	0.635193	0.560202	AT1
MKNK2	11.8881	1.37744	1.36401e-32	3.45191e-31	0.386981	0.238581	AT1
ANKRD13A	11.8818	1.76408	1.47191e-32	3.71579e-31	0.316166	0.153044	AT1
TRAPPC1	11.8749	1.13876	1.59919e-32	4.03378e-31	0.450644	0.341082	AT1
GNAQ	11.8685	0.957897	1.72567e-32	4.34566e-31	0.625894	0.515468	AT1
CELSR1	11.8538	2.02557	2.05589e-32	5.17299e-31	0.281116	0.106262	AT1
ABI3BP	11.852	2.1665	2.10028e-32	5.28033e-31	0.26824	0.0831724	AT1
CALCOCO1	11.8476	1.74394	2.21488e-32	5.55934e-31	0.316881	0.157179	AT1
PLCE1	11.8437	2.81946	2.31985e-32	5.81804e-31	0.231044	0.0514184	AT1
DESI2	11.8298	1.33425	2.73659e-32	6.84638e-31	0.395565	0.253171	AT1
GPC1	11.8211	3.05054	3.03699e-32	7.59174e-31	0.221745	0.0431235	AT1
IFI27L1	11.8152	2.24416	3.25656e-32	8.13397e-31	0.261087	0.0909126	AT1
CTGF	11.8089	1.74412	3.50957e-32	8.75878e-31	0.329041	0.148758	AT1
SH2D3A	11.8082	2.82322	3.54097e-32	8.82995e-31	0.228898	0.0504308	AT1
ARPC5L	11.8014	1.17347	3.83705e-32	9.54497e-31	0.437768	0.305596	AT1
PACSIN3	11.7979	3.18745	4.00146e-32	9.94588e-31	0.217454	0.0395769	AT1
CD2AP	11.7651	1.50153	5.90695e-32	1.46346e-30	0.358369	0.202059	AT1
FBLN5	11.7596	2.07963	6.30268e-32	1.55899e-30	0.268956	0.0884023	AT1
USMG5	11.7109	0.549037	1.12117e-31	2.7621e-30	0.734621	0.703209	AT1
DNM2	11.7055	1.13353	1.19428e-31	2.93748e-30	0.481402	0.344142	AT1
HSPB8	11.7005	2.33383	1.2678e-31	3.11581e-30	0.251788	0.0757046	AT1
RIN2	11.6851	1.53134	1.51893e-31	3.72405e-30	0.357654	0.196654	AT1
FOXA2	11.6593	2.58771	2.05744e-31	5.02826e-30	0.237482	0.0640772	AT1
KLF13	11.6251	1.42169	3.07258e-31	7.49127e-30	0.371245	0.216844	AT1
FAM127A	11.6115	1.40603	3.60225e-31	8.74787e-30	0.363376	0.216318	AT1
TMEM141	11.5937	1.24191	4.43722e-31	1.0767e-29	0.40701	0.276747	AT1
RAB3IP	11.5924	1.96642	4.50189e-31	1.09153e-29	0.280401	0.112382	AT1
BNIP3	11.5901	1.45677	4.62847e-31	1.12133e-29	0.355508	0.195734	AT1
PLP2	11.5897	0.9605	4.64991e-31	1.12564e-29	0.516452	0.415838	AT1
PHYHD1	11.5718	2.18641	5.7295e-31	1.3848e-29	0.258941	0.0895018	AT1
WASL	11.5702	1.36299	5.83573e-31	1.40936e-29	0.372675	0.226992	AT1
EVI5	11.5697	1.20427	5.86589e-31	1.41553e-29	0.449213	0.313687	AT1
ABCA1	11.5327	1.36562	9.02656e-31	2.1714e-29	0.414163	0.246418	AT1
EXT1	11.5275	1.5416	9.58358e-31	2.30179e-29	0.369099	0.204083	AT1
DCTN2	11.5141	1.23732	1.11981e-30	2.68747e-29	0.402003	0.270787	AT1
TAPBP	11.5119	0.854336	1.14856e-30	2.75429e-29	0.572246	0.492622	AT1
ACSF2	11.508	2.40165	1.20278e-30	2.88207e-29	0.245351	0.0768089	AT1
TNKS1BP1	11.5028	2.00063	1.27632e-30	3.05589e-29	0.273247	0.107785	AT1
VEZT	11.5025	1.38183	1.28118e-30	3.06514e-29	0.378398	0.22887	AT1
TINAGL1	11.4664	2.37327	1.9454e-30	4.64698e-29	0.241059	0.0637853	AT1
LRP10	11.4584	1.22643	2.13507e-30	5.0921e-29	0.40701	0.277963	AT1
KRTCAP3	11.4535	1.99904	2.25884e-30	5.3831e-29	0.271817	0.105581	AT1
PTK7	11.4506	2.20598	2.33628e-30	5.56332e-29	0.255365	0.0872687	AT1
ACADVL	11.4414	0.896321	2.59699e-30	6.17933e-29	0.528612	0.432802	AT1
ZFYVE9	11.4405	2.6681	2.62512e-30	6.24143e-29	0.231044	0.0600343	AT1
TUBB6	11.4352	1.29628	2.78977e-30	6.62777e-29	0.39628	0.249191	AT1
GATA6	11.4319	2.45636	2.89712e-30	6.87745e-29	0.241059	0.0710731	AT1
TNFAIP1	11.4186	2.25711	3.37477e-30	8.00515e-29	0.249642	0.080302	AT1
SNHG18	11.4103	2.39101	3.71351e-30	8.80046e-29	0.241059	0.0722066	AT1
TMEM9	11.4103	1.68545	3.71579e-30	8.80046e-29	0.309013	0.152572	AT1
TPGS2	11.4043	1.41261	3.97816e-30	9.41457e-29	0.356938	0.211482	AT1
PNKD	11.4035	1.00885	4.01612e-30	9.49707e-29	0.479256	0.365777	AT1
NDUFB2	11.4022	0.533892	4.07786e-30	9.63564e-29	0.704578	0.677688	AT1
ARHGEF2	11.3829	1.56237	5.09079e-30	1.20013e-28	0.336195	0.188544	AT1
TIMP2	11.3811	1.05701	5.19163e-30	1.22297e-28	0.523605	0.377822	AT1
TAOK2	11.3584	2.37525	6.73525e-30	1.58173e-28	0.242489	0.0747024	AT1
DSP	11.3568	2.08868	6.86339e-30	1.61058e-28	0.261803	0.0923673	AT1
TMC4	11.3436	1.982	7.97885e-30	1.86805e-28	0.270386	0.101786	AT1
SRRM2	11.3286	0.782932	9.4758e-30	2.21514e-28	0.607296	0.52873	AT1
ZC3H14	11.3249	1.73982	9.87764e-30	2.30732e-28	0.301144	0.146437	AT1
MRPS25	11.3096	1.35185	1.17671e-29	2.74449e-28	0.366953	0.22887	AT1
RIMKLA	11.3078	4.84759	1.20129e-29	2.79757e-28	0.184549	0.0103576	AT1
NR6A1	11.3008	2.4021	1.30007e-29	3.02529e-28	0.246781	0.0809247	AT1
ABCC6	11.2883	2.46089	1.49903e-29	3.48037e-28	0.234621	0.0668259	AT1
VPS13A	11.2832	1.52281	1.58861e-29	3.68555e-28	0.336195	0.180959	AT1
ABI2	11.2768	1.49346	1.70807e-29	3.95971e-28	0.346209	0.191341	AT1
PPP1R13B	11.2542	1.85745	2.20881e-29	5.10123e-28	0.283977	0.118692	AT1
C3orf52	11.2497	2.83054	2.32276e-29	5.36036e-28	0.218884	0.0497837	AT1
COMT	11.2347	0.781361	2.75316e-29	6.34885e-28	0.577969	0.500761	AT1
SMPD1	11.2023	1.94093	3.97158e-29	9.13792e-28	0.273247	0.111414	AT1
MEAF6	11.1968	1.07201	4.22711e-29	9.70399e-28	0.447067	0.333424	AT1
ARRB1	11.1959	1.56742	4.26971e-29	9.79444e-28	0.344063	0.199767	AT1
MICA	11.1946	2.12956	4.33422e-29	9.93498e-28	0.260372	0.100939	AT1
APOA1BP	11.1932	1.24116	4.40487e-29	1.00894e-27	0.386981	0.261193	AT1
LBH	11.1914	1.6775	4.49515e-29	1.02885e-27	0.309013	0.140001	AT1
ARSJ	11.1306	3.25387	8.90709e-29	2.0341e-27	0.203147	0.0334616	AT1
SLC16A5	11.1299	2.17743	8.96984e-29	2.0469e-27	0.251788	0.0905478	AT1
HACD3	11.0701	1.30233	1.75177e-28	3.97972e-27	0.369814	0.234085	AT1
PLS1	11.0648	2.3082	1.85849e-28	4.21592e-27	0.237482	0.0729364	AT1
PRRG4	11.0442	1.92212	2.3389e-28	5.29788e-27	0.271817	0.117111	AT1
LRP5	11.0382	2.37615	2.50032e-28	5.65932e-27	0.234621	0.0702022	AT1
RP11-35J10.5	11.0334	5.51831	2.63644e-28	5.96303e-27	0.177396	0.00735105	AT1
ZNF704	11.0322	2.16205	2.67096e-28	6.03664e-27	0.250358	0.0883244	AT1
NDUFB7	11.0205	0.655773	3.04362e-28	6.87383e-27	0.628755	0.573756	AT1
SYT17	11.0189	2.7226	3.0967e-28	6.98856e-27	0.214592	0.0453663	AT1
HYAL1	11.0142	2.91347	3.26531e-28	7.35823e-27	0.2103	0.0438873	AT1
PTMS	10.9895	0.893106	4.2914e-28	9.64213e-27	0.543634	0.441301	AT1
SNX14	10.987	1.31746	4.41516e-28	9.90566e-27	0.376252	0.238041	AT1
NFIB	10.9837	1.32189	4.5802e-28	1.02534e-26	0.380544	0.215705	AT1
BCR	10.9772	1.81723	4.91753e-28	1.09845e-26	0.278255	0.115209	AT1
PIP5K1B	10.9755	1.67091	5.01205e-28	1.11875e-26	0.307582	0.156118	AT1
HMHA1	10.9665	1.74183	5.54036e-28	1.23577e-26	0.288269	0.125094	AT1
ADGRD1	10.9447	2.23052	7.04286e-28	1.56635e-26	0.241059	0.077996	AT1
GNAS	10.9229	0.509981	8.95553e-28	1.99028e-26	0.751788	0.740738	AT1
FAS	10.8888	1.92337	1.30365e-27	2.89095e-26	0.263233	0.102214	AT1
TMEM59	10.8887	0.565354	1.30508e-27	2.89204e-26	0.718884	0.676106	AT1
C5orf42	10.8874	1.78432	1.32341e-27	2.93054e-26	0.283977	0.126092	AT1
RBP1	10.8806	2.33833	1.42646e-27	3.14961e-26	0.23319	0.0701876	AT1
MT-CYB	10.873	0.289889	1.54942e-27	3.41865e-26	0.98784	0.990343	AT1
LRP6	10.8509	2.1963	1.97413e-27	4.34323e-26	0.241774	0.0823745	AT1
PTK2	10.817	1.3429	2.85968e-27	6.26452e-26	0.370529	0.222258	AT1
LPCAT3	10.8169	1.52938	2.86224e-27	6.26564e-26	0.318312	0.173321	AT1
MPP3	10.8123	4.01146	3.01079e-27	6.58614e-26	0.183834	0.017733	AT1
PALM2-AKAP2	10.8106	2.20104	3.06573e-27	6.70153e-26	0.251073	0.0940554	AT1
PALLD	10.81	1.39858	3.08644e-27	6.73719e-26	0.356223	0.202132	AT1
GSE1	10.8052	1.35955	3.25173e-27	7.08788e-26	0.350501	0.19643	AT1
ARHGAP35	10.7994	1.90557	3.46301e-27	7.54305e-26	0.26681	0.111438	AT1
ARPP19	10.7732	1.02965	4.60595e-27	1.00255e-25	0.444206	0.334752	AT1
RASAL2	10.7715	1.2564	4.69168e-27	1.02048e-25	0.44206	0.312869	AT1
COL4A5	10.7698	2.95049	4.78292e-27	1.03959e-25	0.204578	0.0411483	AT1
TGFB2	10.7679	2.90495	4.87841e-27	1.05959e-25	0.204578	0.0400391	AT1
EDF1	10.7658	0.401585	4.99085e-27	1.08248e-25	0.726037	0.720879	AT1
COMTD1	10.7643	1.76035	5.0761e-27	1.10019e-25	0.279685	0.130431	AT1
C1orf167	10.7368	3.95234	6.83979e-27	1.48036e-25	0.183119	0.018453	AT1
SNX25	10.703	1.63563	9.85316e-27	2.12805e-25	0.306867	0.15428	AT1
LIN7A	10.6997	3.20224	1.02111e-26	2.2038e-25	0.195994	0.0328146	AT1
N4BP2L2	10.6865	0.638983	1.17676e-26	2.53617e-25	0.668097	0.619482	AT1
GPR39	10.6785	3.6906	1.2837e-26	2.75887e-25	0.187411	0.0240916	AT1
ST3GAL5	10.6701	1.4427	1.40467e-26	3.01463e-25	0.332618	0.187016	AT1
BOK	10.6693	2.77998	1.41713e-26	3.03924e-25	0.207439	0.0470983	AT1
VPS13D	10.6523	1.33562	1.701e-26	3.6404e-25	0.366953	0.231118	AT1
RBX1	10.6228	0.555827	2.33327e-26	4.97965e-25	0.647353	0.615041	AT1
LPIN2	10.6089	1.22569	2.70813e-26	5.77163e-25	0.384835	0.246963	AT1
GPC4	10.5955	1.99605	3.12549e-26	6.65186e-25	0.249642	0.0941527	AT1
P4HA2	10.5738	1.8131	3.94276e-26	8.37378e-25	0.269671	0.117237	AT1
ESYT3	10.554	2.99606	4.87016e-26	1.03291e-24	0.199571	0.040584	AT1
SUN1	10.5474	1.39242	5.22396e-26	1.10642e-24	0.337625	0.193813	AT1
ORMDL3	10.5413	2.24813	5.57466e-26	1.17907e-24	0.229614	0.0729461	AT1
DIAPH3	10.5312	3.90046	6.20627e-26	1.31175e-24	0.180258	0.0181368	AT1
PTPN14	10.5248	1.86695	6.64022e-26	1.4025e-24	0.261087	0.104282	AT1
AQP5	10.5113	2.78649	7.66139e-26	1.61707e-24	0.205293	0.0442425	AT1
SULT1A2	10.5103	3.24739	7.74846e-26	1.63432e-24	0.191702	0.0321189	AT1
NEO1	10.506	2.39587	8.10343e-26	1.70802e-24	0.22103	0.062895	AT1
CNKSR1	10.5048	2.81767	8.20782e-26	1.72883e-24	0.203147	0.0447679	AT1
PRKCDBP	10.4861	1.48274	1.00083e-25	2.10374e-24	0.311159	0.159719	AT1
SH3YL1	10.4409	1.405	1.61249e-25	3.37786e-24	0.32618	0.184404	AT1
ADGRV1	10.4277	2.33236	1.8531e-25	3.87922e-24	0.227468	0.0737196	AT1
RP11-532F12.5	10.4206	1.79665	1.9977e-25	4.17908e-24	0.262518	0.112197	AT1
ABO	10.4078	2.56349	2.2836e-25	4.77392e-24	0.211731	0.0564245	AT1
GOLGB1	10.392	0.9406	2.69589e-25	5.63196e-24	0.484263	0.375935	AT1
MEGF6	10.3605	2.72735	3.75001e-25	7.81812e-24	0.202432	0.0459161	AT1
CH507-528H12.1	10.3524	2.53884	4.08128e-25	8.4972e-24	0.228183	0.0796939	AT1
PXDC1	10.3347	2.01371	4.90763e-25	1.02038e-23	0.24392	0.0943133	AT1
PLA2G10	10.3343	2.02062	4.93033e-25	1.02441e-23	0.24392	0.0915402	AT1
NFE2L1	10.3153	1.52133	6.00907e-25	1.24685e-23	0.298999	0.161655	AT1
CLDN3	10.3031	1.56195	6.82463e-25	1.41416e-23	0.288984	0.1312	AT1
CRYZ	10.3015	2.07943	6.9407e-25	1.43724e-23	0.235336	0.0847973	AT1
SERPINH1	10.3013	1.44727	6.95335e-25	1.43889e-23	0.318312	0.170757	AT1
SCOC	10.2866	1.28152	8.10055e-25	1.67515e-23	0.344063	0.22129	AT1
ATP5I	10.274	0.612242	9.23018e-25	1.90618e-23	0.647353	0.601891	AT1
BDNF	10.2734	7.02054	9.29139e-25	1.91753e-23	0.160944	0.00192655	AT1
FGD4	10.2714	1.05725	9.47915e-25	1.95496e-23	0.480687	0.346258	AT1
AC008268.1	10.2692	4.03123	9.69911e-25	1.99898e-23	0.17525	0.0179665	AT1
CDC42BPA	10.2663	1.46921	9.99363e-25	2.0583e-23	0.311874	0.169006	AT1
ADH5	10.2572	1.02064	1.09877e-24	2.26e-23	0.422747	0.311473	AT1
TAGLN	10.2553	2.14938	1.12011e-24	2.3008e-23	0.251788	0.104024	AT1
ANXA11	10.2461	0.648485	1.23268e-24	2.53034e-23	0.629471	0.569533	AT1
RP11-201K10.3	10.2427	3.42221	1.27665e-24	2.61885e-23	0.186695	0.031141	AT1
NDUFS8	10.2294	0.72048	1.4643e-24	2.99775e-23	0.534335	0.474549	AT1
GNG12	10.2127	1.49864	1.7404e-24	3.55588e-23	0.30186	0.160847	AT1
B3GNT2	10.2107	1.5692	1.77577e-24	3.62572e-23	0.294707	0.158425	AT1
EHBP1	10.2039	1.89207	1.9045e-24	3.88079e-23	0.25608	0.108553	AT1
NDUFC1	10.1955	0.768263	2.07741e-24	4.22752e-23	0.541488	0.459185	AT1
SPATS2L	10.194	1.04393	2.10893e-24	4.28881e-23	0.427039	0.313156	AT1
NR2F6	10.1919	2.08348	2.15513e-24	4.37986e-23	0.235336	0.0885774	AT1
LIMS2	10.1898	2.32064	2.20265e-24	4.47347e-23	0.215308	0.0599079	AT1
STOX2	10.1835	2.35584	2.34962e-24	4.76564e-23	0.219599	0.0675897	AT1
SPRED1	10.1584	1.31266	3.04083e-24	6.15537e-23	0.346209	0.213185	AT1
BAD	10.1468	1.18817	3.42499e-24	6.91474e-23	0.359084	0.241835	AT1
LINC00891	10.1263	3.34391	4.22299e-24	8.50901e-23	0.182403	0.028256	AT1
LTBR	10.0942	1.24157	5.85935e-24	1.17752e-22	0.347639	0.227591	AT1
MIR4435-2HG	10.0801	1.17446	6.76587e-24	1.35792e-22	0.397711	0.260974	AT1
DAPK1	10.0618	0.990463	8.15035e-24	1.63151e-22	0.485694	0.358309	AT1
IGSF3	10.0531	3.03327	8.89998e-24	1.77808e-22	0.189557	0.0378888	AT1
MAGEF1	10.047	1.7644	9.47487e-24	1.8917e-22	0.257511	0.115325	AT1
GNA11	10.03	1.72657	1.12483e-23	2.2414e-22	0.262518	0.120205	AT1
MSN	10.0269	0.68154	1.16058e-23	2.31113e-22	0.656652	0.578256	AT1
LINC00657	10.0227	0.947053	1.21179e-23	2.41154e-22	0.440629	0.345835	AT1
SLC35A3	10.0158	1.57022	1.29971e-23	2.58147e-22	0.282546	0.140502	AT1
AMN	9.99449	3.17135	1.61109e-23	3.19372e-22	0.183119	0.0311994	AT1
MARK3	9.96315	0.957246	2.20956e-23	4.37444e-22	0.483548	0.375531	AT1
DDRGK1	9.95373	0.997553	2.42898e-23	4.80574e-22	0.411302	0.312543	AT1
CYP51A1	9.94724	1.61222	2.5928e-23	5.11994e-22	0.281831	0.143435	AT1
SCUBE1	9.94436	4.25329	2.66878e-23	5.2666e-22	0.165951	0.0121771	AT1
SPARC	9.94027	1.22739	2.78088e-23	5.48428e-22	0.357654	0.20002	AT1
FAM134B	9.90505	1.68557	3.9579e-23	7.78048e-22	0.268956	0.130543	AT1
SCAPER	9.90164	1.44224	4.09507e-23	8.04497e-22	0.313305	0.177525	AT1
TMEM106C	9.89188	1.91641	4.51462e-23	8.85785e-22	0.238197	0.0942598	AT1
ITGA2	9.87812	2.27171	5.17978e-23	1.01305e-21	0.216023	0.0673708	AT1
TMEM238	9.86533	2.25281	5.88393e-23	1.15003e-21	0.216023	0.0692244	AT1
ZFHX3	9.85788	1.0749	6.33759e-23	1.23791e-21	0.406295	0.285625	AT1
PGC	9.8523	1.35565	6.6994e-23	1.30775e-21	0.285408	0.121008	AT1
FAM160A1	9.8307	2.72967	8.30392e-23	1.61889e-21	0.193848	0.0439117	AT1
ARL13B	9.82483	1.57281	8.80264e-23	1.71503e-21	0.281831	0.148573	AT1
CBR1	9.8022	1.1733	1.10157e-22	2.13941e-21	0.359084	0.248787	AT1
ENO2	9.79186	2.69065	1.22025e-22	2.36241e-21	0.192418	0.0440528	AT1
YIPF3	9.791	1.04133	1.23073e-22	2.38119e-21	0.389127	0.286292	AT1
EPAS1	9.78255	0.89456	1.33793e-22	2.58697e-21	0.467811	0.344881	AT1
MVP	9.78086	0.960745	1.36045e-22	2.62887e-21	0.424893	0.3251	AT1
SEMA3E	9.77766	2.39836	1.40424e-22	2.71176e-21	0.208155	0.0633328	AT1
SMARCA5	9.77341	0.998459	1.46445e-22	2.82625e-21	0.415594	0.311069	AT1
DAPK3	9.77251	1.77185	1.47745e-22	2.84956e-21	0.253219	0.114552	AT1
ILK	9.76108	1.24752	1.65383e-22	3.18572e-21	0.331903	0.212042	AT1
TPRN	9.75977	2.53837	1.67531e-22	3.22508e-21	0.19814	0.0510097	AT1
SSR2	9.75776	0.561715	1.7088e-22	3.28749e-21	0.6402	0.594111	AT1
WWTR1	9.75231	1.14617	1.80314e-22	3.46464e-21	0.377682	0.250894	AT1
SYPL1	9.73557	0.910566	2.12631e-22	4.08047e-21	0.444206	0.350247	AT1
MMP23B	9.71072	2.56169	2.71427e-22	5.19252e-21	0.193848	0.0443155	AT1
AGTPBP1	9.67733	1.27726	3.76427e-22	7.17881e-21	0.346924	0.215481	AT1
KCNT2	9.67201	3.8707	3.96511e-22	7.55243e-21	0.166667	0.0179081	AT1
SCNN1G	9.67112	4.09716	3.9996e-22	7.6134e-21	0.163805	0.0152421	AT1
NFIC	9.66963	0.830164	4.05853e-22	7.71599e-21	0.502861	0.408817	AT1
PXDN	9.66505	2.57825	4.24414e-22	8.06386e-21	0.191702	0.0432598	AT1
RPS6KA2	9.64043	1.14342	5.39631e-22	1.02276e-20	0.366237	0.242988	AT1
PCBP1	9.62722	0.816902	6.13669e-22	1.16165e-20	0.518598	0.434466	AT1
POGK	9.61928	1.74106	6.62967e-22	1.25342e-20	0.250358	0.115067	AT1
HIST1H1C	9.61451	1.38299	6.94374e-22	1.31199e-20	0.304006	0.16794	AT1
ANXA8	9.60409	4.26104	7.68321e-22	1.44903e-20	0.160944	0.0131988	AT1
SLC44A3	9.60206	2.90901	7.83606e-22	1.47695e-20	0.183119	0.0377331	AT1
CCNY	9.59605	1.10155	8.30696e-22	1.56378e-20	0.402718	0.295136	AT1
FAM135A	9.59435	1.79668	8.44473e-22	1.58874e-20	0.249642	0.111949	AT1
EI24	9.59031	1.09588	8.78172e-22	1.65011e-20	0.364807	0.252748	AT1
DANT2	9.5824	3.33526	9.48138e-22	1.7794e-20	0.174535	0.0288934	AT1
ARHGAP21	9.57103	1.35445	1.05841e-21	1.98392e-20	0.311159	0.18308	AT1
TMEM109	9.55268	1.24384	1.26383e-21	2.36751e-20	0.330472	0.209984	AT1
SLC39A13	9.54375	2.1355	1.37764e-21	2.57441e-20	0.213877	0.0728634	AT1
PSORS1C1	9.54204	3.92998	1.40053e-21	2.6156e-20	0.162375	0.0155486	AT1
TM9SF2	9.50946	0.840169	1.9165e-21	3.56618e-20	0.47711	0.385636	AT1
MPPE1	9.4682	1.7052	2.84706e-21	5.2849e-20	0.248927	0.114756	AT1
SH3GLB2	9.46426	1.94698	2.9565e-21	5.48141e-20	0.228898	0.0935251	AT1
EFR3B	9.46139	3.73806	3.03878e-21	5.63056e-20	0.16309	0.017266	AT1
ZMYND11	9.44337	1.35822	3.6097e-21	6.6763e-20	0.305436	0.182137	AT1
EPN2	9.44139	1.63208	3.67878e-21	6.79998e-20	0.261087	0.12723	AT1
ZDHHC9	9.41192	1.74489	4.87168e-21	8.9779e-20	0.246781	0.114941	AT1
TRIP6	9.39621	1.38281	5.65622e-21	1.03987e-19	0.2897	0.164851	AT1
BMPR2	9.39088	1.03364	5.94986e-21	1.09189e-19	0.39485	0.269123	AT1
SNX1	9.37976	1.04706	6.61238e-21	1.21275e-19	0.379113	0.273599	AT1
HSDL2	9.37681	1.2213	6.79998e-21	1.24566e-19	0.327611	0.214401	AT1
SLCO3A1	9.37616	1.1787	6.84194e-21	1.25185e-19	0.360515	0.241558	AT1
KANK1	9.35853	1.82464	8.08575e-21	1.47854e-19	0.240343	0.106568	AT1
ZNF493	9.34318	2.15385	9.34845e-21	1.70537e-19	0.209585	0.0709223	AT1
KIF5B	9.33888	0.648454	9.73545e-21	1.77386e-19	0.542918	0.49016	AT1
COMMD2	9.33115	1.32424	1.04729e-20	1.9071e-19	0.30329	0.184472	AT1
TTC37	9.30314	1.24089	1.36352e-20	2.47706e-19	0.32475	0.209566	AT1
ST6GAL1	9.2905	1.3398	1.53571e-20	2.78656e-19	0.293276	0.152095	AT1
CMTM8	9.28358	1.43395	1.63873e-20	2.97173e-19	0.277539	0.145036	AT1
KLK10	9.26853	3.18457	1.88737e-20	3.41656e-19	0.167382	0.0244175	AT1
DTX4	9.26762	2.47405	1.90353e-20	3.44376e-19	0.191702	0.0532087	AT1
NINJ2	9.26038	1.72205	2.03703e-20	3.68094e-19	0.24392	0.113773	AT1
TMBIM1	9.25089	0.930167	2.22628e-20	4.02056e-19	0.410587	0.315745	AT1
FAAH	9.24729	2.79277	2.30253e-20	4.15581e-19	0.178827	0.0392948	AT1
TMEM30B	9.2346	2.04988	2.59248e-20	4.66814e-19	0.211731	0.0759284	AT1
PPP1R12C	9.23057	1.85675	2.69202e-20	4.84168e-19	0.228183	0.0944106	AT1
CNN2	9.21623	1.17797	3.07715e-20	5.52463e-19	0.334049	0.214187	AT1
AK3	9.2138	1.14791	3.14787e-20	5.64828e-19	0.339771	0.230826	AT1
LARP4B	9.20991	0.962002	3.26387e-20	5.84958e-19	0.439199	0.330807	AT1
ATF4	9.18811	0.685826	3.99808e-20	7.15709e-19	0.548641	0.487757	AT1
MAGED1	9.18759	1.48235	4.01749e-20	7.18762e-19	0.269671	0.138604	AT1
TP53BP2	9.18497	1.29239	4.11633e-20	7.36016e-19	0.306152	0.180721	AT1
FAM83H	9.18435	2.63274	4.14018e-20	7.3985e-19	0.183119	0.0449139	AT1
SMYD2	9.18374	1.52888	4.16391e-20	7.43655e-19	0.263948	0.133754	AT1
AC002066.1	9.18154	4.93386	4.24983e-20	7.57676e-19	0.149499	0.00782295	AT1
EID1	9.17797	0.616611	4.39293e-20	7.82278e-19	0.609442	0.547689	AT1
MT-ND1	9.17763	0.276	4.40695e-20	7.84319e-19	0.983548	0.980126	AT1
ATN1	9.16707	1.51283	4.86066e-20	8.62563e-19	0.26681	0.14022	AT1
LURAP1L	9.15773	2.13733	5.30007e-20	9.39452e-19	0.205293	0.0700612	AT1
AHR	9.14088	0.850659	6.19487e-20	1.09616e-18	0.467811	0.374733	AT1
NDUFB11	9.13763	0.419057	6.38367e-20	1.12891e-18	0.613019	0.607767	AT1
CHCHD6	9.13434	1.74313	6.58059e-20	1.16239e-18	0.235336	0.103163	AT1
DVL1	9.13369	2.44111	6.62016e-20	1.16804e-18	0.190272	0.0543812	AT1
ZBED2	9.12878	6.30121	6.92769e-20	1.22159e-18	0.143777	0.0023644	AT1
NT5DC1	9.10538	1.35926	8.5962e-20	1.51146e-18	0.290415	0.169517	AT1
MMS19	9.09452	2.0057	9.50038e-20	1.66853e-18	0.214592	0.0820778	AT1
USP40	9.08454	1.84129	1.04139e-19	1.82792e-18	0.231044	0.101567	AT1
ARRDC1	9.07353	1.29479	1.15223e-19	2.02017e-18	0.297568	0.178566	AT1
SRSF11	9.06459	0.571535	1.25079e-19	2.19045e-18	0.592275	0.550856	AT1
TMEM54	9.04496	2.02172	1.49723e-19	2.61606e-18	0.209585	0.0775581	AT1
ANKS1A	9.03092	1.18464	1.70237e-19	2.96941e-18	0.331903	0.205484	AT1
CCDC107	9.02823	1.20305	1.74466e-19	3.04144e-18	0.323319	0.215525	AT1
ZC2HC1A	9.02523	1.51304	1.79314e-19	3.12063e-18	0.260372	0.132878	AT1
LAMP1	9.02086	0.61522	1.86614e-19	3.24583e-18	0.647353	0.576077	AT1
RARRES2	9.00925	1.52093	2.07475e-19	3.60254e-18	0.246781	0.104481	AT1
DYNC1I2	8.99804	0.889529	2.29773e-19	3.98295e-18	0.421316	0.327401	AT1
DYNC1LI2	8.98245	1.12486	2.64801e-19	4.58494e-18	0.332618	0.223319	AT1
RP3-403A15.5	8.97039	4.30721	2.95456e-19	5.10995e-18	0.150215	0.0122404	AT1
PLEKHH2	8.94992	2.21764	3.55725e-19	6.13847e-18	0.191702	0.0544201	AT1
PHACTR3	8.93923	4.09124	3.91886e-19	6.75106e-18	0.150215	0.0122647	AT1
CH507-513H4.1	8.93862	2.48259	3.9408e-19	6.78504e-18	0.194564	0.0638388	AT1
NRBP2	8.93463	2.70827	4.08539e-19	7.03004e-18	0.175966	0.0418051	AT1
SIPA1L3	8.93131	1.34087	4.20972e-19	7.2318e-18	0.294707	0.167435	AT1
MRPS26	8.9307	1.0971	4.23302e-19	7.26775e-18	0.337625	0.233633	AT1
ELOVL5	8.90431	0.87635	5.37199e-19	9.1975e-18	0.447783	0.346224	AT1
KPNA3	8.87721	1.06481	6.85549e-19	1.17113e-17	0.355508	0.249741	AT1
MAOA	8.87069	1.19183	7.26912e-19	1.24041e-17	0.313305	0.18454	AT1
ACAA1	8.85471	1.18504	8.39033e-19	1.42934e-17	0.312589	0.205498	AT1
AAMDC	8.83639	1.23669	9.88574e-19	1.68129e-17	0.298283	0.181378	AT1
SCAMP2	8.7883	0.90852	1.51845e-18	2.57105e-17	0.404149	0.319247	AT1
UBA1	8.78235	1.06144	1.60094e-18	2.70922e-17	0.351931	0.25156	AT1
TSEN15	8.76276	1.70497	1.90523e-18	3.21351e-17	0.228183	0.102847	AT1
SSNA1	8.76215	0.834631	1.91568e-18	3.22937e-17	0.416309	0.337997	AT1
VSIG10	8.75919	1.96931	1.96659e-18	3.31337e-17	0.206724	0.0780301	AT1
HAGH	8.75836	0.969201	1.98112e-18	3.33601e-17	0.369814	0.274591	AT1
ZDHHC7	8.75755	1.25379	1.99545e-18	3.3583e-17	0.298999	0.187167	AT1
TOM1L1	8.75436	2.13966	2.05261e-18	3.4526e-17	0.195279	0.0656826	AT1
ACTR1A	8.7525	1.11741	2.08685e-18	3.50827e-17	0.328326	0.223626	AT1
CTIF	8.74106	1.85742	2.3093e-18	3.87797e-17	0.215308	0.0858919	AT1
RRAS2	8.73997	1.4122	2.33162e-18	3.91332e-17	0.259657	0.12941	AT1
TMEM259	8.73757	1.16469	2.38178e-18	3.99532e-17	0.317597	0.214465	AT1
SCARB2	8.7214	0.799194	2.74793e-18	4.60196e-17	0.445637	0.371775	AT1
AP1S3	8.71183	2.34552	2.98998e-18	5.00185e-17	0.181688	0.0489616	AT1
MATN3	8.71018	5.38564	3.03381e-18	5.07241e-17	0.139485	0.00480177	AT1
SFTPA2	240.854	11.0735	0	0	0.9958	0.106841	AT2
SFTPA1	240.838	11.1722	0	0	0.994683	0.111371	AT2
[truncated: 34,914 more rows]
