# Supplementary material for: Spatial transcriptomic characterization of pathologic niches in IPF
Source: Sci Adv. 2024 Aug 9;10(32):eadl5473. doi: 10.1126/sciadv.adl5473 (PMC11313858; doi:10.1126/sciadv.adl5473)
Supplement: Supplementary file 2 — Tables S1, S3 to S6 [file sciadv.adl5473_tables_s1_and_s3_to_s6.zip › adl5473_table_s3.xlsx]

## Sheet: Supplementary_table_S3
gene	score	log2foldchange	pval	pval_adj	pct_ofcellswithexpression_within_cluster	pct_ofcellswithexpression_outside_cluster	Niche
CAPS	90.8064	5.42656	0	0	0.985764	0.306026	Airway	Supplementary Table 3: Maker genes calculated between the Niches with scanpys allMarkers function
SCGB3A1	88.7813	6.4794	0	0	0.991458	0.357705	Airway
WFDC2	88.5476	4.04684	0	0	0.988928	0.603998	Airway
BPIFB1	88.0925	6.32696	0	0	0.963619	0.142807	Airway
TPPP3	87.837	4.33856	0	0	0.981651	0.532823	Airway
TSPAN1	84.9927	5.19157	0	0	0.933882	0.151466	Airway
PIGR	84.9298	4.01573	0	0	0.978171	0.537693	Airway
C20orf85	84.6808	6.04168	0	0	0.917115	0.0813715	Airway
C9orf24	84.5721	5.96479	0	0	0.917748	0.0893164	Airway
SLPI	83.7823	3.53177	0	0	0.992407	0.763007	Airway
CFAP157	83.1114	5.88335	0	0	0.903828	0.0777652	Airway
RSPH1	82.9733	5.83481	0	0	0.901297	0.080383	Airway
SCGB1A1	82.5303	6.02532	0	0	0.954128	0.321861	Airway
ELF3	80.5541	3.68933	0	0	0.944954	0.335463	Airway
SLC44A4	80.4861	4.7849	0	0	0.892755	0.153572	Airway
AC007906.2	80.2844	5.23932	0	0	0.886745	0.0940395	Airway
CDHR3	79.6232	5.37847	0	0	0.875989	0.0959616	Airway
MS4A8	79.1678	5.69758	0	0	0.863018	0.0641087	Airway
MAPK15	77.4601	4.92253	0	0	0.863967	0.105206	Airway
DNAAF1	77.4587	5.68964	0	0	0.844986	0.0580127	Airway
LCN2	77.3672	4.48064	0	0	0.890857	0.189672	Airway
LRRC46	76.0671	5.43727	0	0	0.834546	0.0661224	Airway
ODF3B	76.0618	3.01174	0	0	0.940525	0.482023	Airway
SPATA18	74.8659	4.62298	0	0	0.841506	0.123897	Airway
CFAP43	74.3615	5.25559	0	0	0.819361	0.0676601	Airway
GSTP1	73.6939	1.63647	0	0	0.985131	0.927635	Airway
PIFO	73.2953	4.95745	0	0	0.814932	0.0899755	Airway
CETN2	73.1767	3.4853	0	0	0.87757	0.2875	Airway
TEKT2	73.1655	5.50729	0	0	0.801329	0.0545894	Airway
CTXN1	72.9442	4.3112	0	0	0.835495	0.142899	Airway
MUC4	71.9598	4.48972	0	0	0.817463	0.0966573	Airway
NEK10	71.6935	4.95562	0	0	0.798481	0.078113	Airway
FOXJ1	71.6432	5.22434	0	0	0.790889	0.067294	Airway
EFCAB1	71.5109	5.21713	0	0	0.788674	0.0586717	Airway
MUC5B	71.1763	5.09008	0	0	0.798798	0.0914034	Airway
SAXO2	71.1012	4.45242	0	0	0.809554	0.103229	Airway
FAM216B	70.9754	5.41904	0	0	0.778551	0.0504522	Airway
CCDC78	70.6543	4.94446	0	0	0.787093	0.0691795	Airway
FAM92B	70.5561	5.39825	0	0	0.773489	0.051038	Airway
C5orf49	70.3852	5.18031	0	0	0.777286	0.055047	Airway
DNAJA4	70.0062	3.13129	0	0	0.891806	0.328195	Airway
LDLRAD1	69.7147	5.48866	0	0	0.763366	0.0471936	Airway
FXYD3	69.5337	2.43463	0	0	0.943372	0.529491	Airway
DNAI1	69.2124	5.81477	0	0	0.751977	0.0326035	Airway
CCDC113	69.1231	4.80657	0	0	0.773489	0.0796873	Airway
ZMYND10	69.093	5.00522	0	0	0.76653	0.0680445	Airway
DNALI1	68.9674	4.03334	0	0	0.80291	0.160638	Airway
SNTN	68.9504	5.38695	0	0	0.756723	0.0470838	Airway
IGFBP2	68.9416	2.64385	0	0	0.901297	0.433072	Airway
WDR66	68.4908	5.09824	0	0	0.757672	0.0614359	Airway
HYDIN	68.366	5.39695	0	0	0.750079	0.0464797	Airway
CD24	68.3326	3.45164	0	0	0.835495	0.238842	Airway
ROPN1L	68.3196	5.10427	0	0	0.755773	0.0571157	Airway
TEKT1	68.2952	5.43156	0	0	0.748181	0.0422692	Airway
TMC5	68.2368	3.01116	0	0	0.867763	0.292956	Airway
CP	68.2214	3.63001	0	0	0.817146	0.18645	Airway
CHST9	67.9798	5.16826	0	0	0.750712	0.0488046	Airway
TACSTD2	67.9034	2.54036	0	0	0.916482	0.483323	Airway
CFAP45	67.8228	4.8913	0	0	0.755773	0.0624245	Airway
UFC1	67.4244	2.25293	0	0	0.922493	0.574635	Airway
ERICH3	67.1981	5.40477	0	0	0.736792	0.0420862	Airway
SPAG16	66.9094	3.16233	0	0	0.832015	0.264636	Airway
TMEM231	66.766	3.89024	0	0	0.783929	0.14094	Airway
DNAH7	66.562	4.17207	0	0	0.76906	0.108941	Airway
PROM1	66.3144	4.8793	0	0	0.739007	0.0601179	Airway
MORN5	65.7742	5.36753	0	0	0.721607	0.0395965	Airway
CAPSL	65.7524	5.71779	0	0	0.715913	0.0337202	Airway
VWA3A	65.6753	4.35723	0	0	0.751028	0.0922271	Airway
EZR	65.6464	1.85696	0	0	0.952547	0.720737	Airway
UBXN10	65.5409	4.13216	0	0	0.757672	0.108135	Airway
C11orf88	65.3279	5.09181	0	0	0.722873	0.0486032	Airway
DNAH9	65.3123	4.97678	0	0	0.726669	0.0568594	Airway
CLIC6	65.0705	3.79017	0	0	0.763682	0.140574	Airway
CFAP70	64.9832	4.55488	0	0	0.734261	0.0728957	Airway
PERP	64.8928	2.95911	0	0	0.828852	0.330008	Airway
PSENEN	64.8798	2.5846	0	0	0.867447	0.40748	Airway
KRT5	64.7048	4.09175	0	0	0.765897	0.110954	Airway
ZBBX	64.3884	5.1825	0	0	0.709902	0.0438436	Airway
EFHC1	64.0501	3.30053	0	0	0.789307	0.203108	Airway
WDR38	63.8244	4.99499	0	0	0.707371	0.0479625	Airway
C9orf116	63.7417	4.66261	0	0	0.715913	0.0656098	Airway
PFN2	63.7162	2.56007	0	0	0.862385	0.385714	Airway
DSP	63.1923	3.19333	0	0	0.792787	0.225204	Airway
KRT15	63.0886	4.0259	0	0	0.740588	0.10074	Airway
CFAP73	63.0875	5.6651	0	0	0.687441	0.0323106	Airway
CCDC17	62.8183	4.14714	0	0	0.726352	0.0881815	Airway
PPIL6	62.6146	4.5046	0	0	0.708637	0.0755318	Airway
TRIM29	62.3474	4.03482	0	0	0.724454	0.0860579	Airway
DLEC1	62.3283	4.92104	0	0	0.692819	0.0472303	Airway
CELSR1	62.0998	2.45845	0	0	0.861753	0.358657	Airway
DTHD1	62.0888	4.54723	0	0	0.700095	0.0641819	Airway
MORN2	61.9921	3.59323	0	0	0.744385	0.153681	Airway
GOLM1	61.9625	2.6872	0	0	0.833913	0.306008	Airway
ARMC3	61.9156	5.6105	0	0	0.674786	0.0290887	Airway
DYNLRB2	61.7207	5.03144	0	0	0.683328	0.0446308	Airway
C6orf118	61.0957	5.33075	0	0	0.670041	0.03275	Airway
EHF	60.9799	3.0818	0	0	0.768111	0.197141	Airway
CXCL17	60.9447	2.53359	0	0	0.842139	0.373064	Airway
ARMC4	60.9182	4.66723	0	0	0.683644	0.0522645	Airway
PLEKHS1	60.8149	5.1943	0	0	0.668776	0.0358987	Airway
WDR49	60.7352	4.33542	0	0	0.69187	0.0696921	Airway
SPEF2	60.6523	3.55816	0	0	0.730781	0.14462	Airway
CAPN13	60.5183	3.56069	0	0	0.737741	0.143833	Airway
CFAP54	60.4834	4.48796	0	0	0.68491	0.0744517	Airway
AGR2	60.4059	3.30646	0	0	0.746283	0.189562	Airway
BBOF1	60.2435	4.08088	0	0	0.696299	0.0942408	Airway
LRTOMT	59.9744	3.73452	0	0	0.710851	0.116922	Airway
IQCG	59.8101	3.57881	0	0	0.718127	0.133471	Airway
C12orf75	59.7691	2.76256	0	0	0.799431	0.266412	Airway
GCLC	59.593	2.55879	0	0	0.81335	0.316681	Airway
ECT2L	59.5804	4.94555	0	0	0.660867	0.0410793	Airway
S100A2	59.5537	3.46696	0	0	0.754508	0.150734	Airway
PRDX5	59.4585	2.11177	0	0	0.887694	0.521199	Airway
LRRC10B	59.3867	4.24444	0	0	0.680797	0.0728591	Airway
DNAH12	59.1844	5.28766	0	0	0.649794	0.0331527	Airway
CC2D2A	59.0165	2.78535	0	0	0.781398	0.25854	Airway
SPAG8	58.9787	4.16893	0	0	0.67795	0.0728042	Airway
EFCAB10	58.9722	4.42673	0	0	0.668143	0.058928	Airway
TMEM232	58.9457	4.25928	0	0	0.673837	0.0736096	Airway
STK33	58.9275	3.80763	0	0	0.69535	0.100172	Airway
FANK1	58.8518	4.45673	0	0	0.666245	0.0635961	Airway
FRMPD2	58.7311	5.04062	0	0	0.649162	0.0362648	Airway
ENKUR	58.3115	4.75781	0	0	0.65106	0.0447589	Airway
FAM81B	58.2114	4.88107	0	0	0.646947	0.0416102	Airway
RFX3	57.9843	2.83218	0	0	0.761152	0.236041	Airway
PRR29	57.8336	4.69494	0	0	0.647896	0.0483836	Airway
CFAP53	57.5983	5.02755	0	0	0.636507	0.0348186	Airway
B9D1	57.2652	3.19829	0	0	0.712749	0.162908	Airway
OSBPL6	57.1585	3.60471	0	0	0.685226	0.11771	Airway
KLK11	57.1456	3.39359	0	0	0.698829	0.120016	Airway
DRC3	57.0897	4.79	0	0	0.636507	0.0440816	Airway
AGR3	56.9058	2.95034	0	0	0.732363	0.200198	Airway
DPCD	56.8202	3.16815	0	0	0.709902	0.171786	Airway
TRAF3IP1	56.7815	2.67851	0	0	0.761152	0.250394	Airway
PTPRT	56.7214	4.41725	0	0	0.645049	0.0582323	Airway
CCDC187	56.6144	5.20965	0	0	0.621955	0.0283382	Airway
DRC1	56.5338	4.84094	0	0	0.628282	0.0369238	Airway
ALCAM	56.3989	1.75138	0	0	0.9149	0.601362	Airway
CCDC40	56.3244	3.3571	0	0	0.690288	0.139073	Airway
WDR78	56.2895	3.55726	0	0	0.676368	0.109783	Airway
IFT172	56.2543	2.66552	0	0	0.75609	0.250119	Airway
TMEM190	56.1735	4.86209	0	0	0.625119	0.0367041	Airway
CFAP52	56.1707	5.38464	0	0	0.614363	0.0255007	Airway
ALDH3B1	56.1501	2.27702	0	0	0.83075	0.385879	Airway
DYNC2H1	56.0107	2.74079	0	0	0.746599	0.239025	Airway
IRX3	55.8486	2.35601	0	0	0.800696	0.324095	Airway
CABCOCO1	55.6263	4.13538	0	0	0.639355	0.0634679	Airway
FOXA1	55.6239	3.07947	0	0	0.701677	0.150368	Airway
IFT57	55.6031	1.9455	0	0	0.867763	0.493556	Airway
NME5	55.5871	4.05698	0	0	0.640936	0.0687768	Airway
JPT2	55.5502	2.53523	0	0	0.75957	0.277945	Airway
PLPP2	55.4273	3.79483	0	0	0.649794	0.0767766	Airway
LRRC71	55.4128	5.03932	0	0	0.611832	0.0338117	Airway
HSP90AA1	55.3712	1.53065	0	0	0.961405	0.798191	Airway
CDHR4	55.1511	4.88508	0	0	0.611515	0.0349467	Airway
ALDH1A1	55.0777	1.89721	0	0	0.890541	0.541262	Airway
TOGARAM2	55.06	4.62892	0	0	0.619741	0.0546443	Airway
CCDC146	54.9283	3.96295	0	0	0.636824	0.0730604	Airway
STMND1	54.9168	4.92775	0	0	0.607719	0.03275	Airway
MSMB	54.8161	5.12788	0	0	0.614046	0.0493172	Airway
RSPH9	54.7474	4.43773	0	0	0.618475	0.0478527	Airway
DNAH10	54.7451	5.0734	0	0	0.604239	0.0328049	Airway
SPAG17	54.6989	4.55585	0	0	0.614363	0.0421594	Airway
RSPH4A	54.5213	4.43108	0	0	0.615628	0.0477245	Airway
KIAA1324	54.5041	3.85089	0	0	0.637457	0.0801816	Airway
ULK4	54.4924	2.80922	0	0	0.716229	0.205195	Airway
CLDN4	54.4833	2.19699	0	0	0.819677	0.343975	Airway
TSGA10	54.4427	4.17438	0	0	0.622904	0.0653169	Airway
LRIG1	54.2546	2.02536	0	0	0.836128	0.430161	Airway
NPHP1	54.1943	3.10427	0	0	0.683961	0.156006	Airway
PSCA	54.0312	4.40125	0	0	0.614363	0.0536924	Airway
CLUAP1	53.9886	2.85122	0	0	0.703258	0.197269	Airway
NAT14	53.8965	2.39744	0	0	0.76653	0.289899	Airway
HMGN3	53.7897	1.85015	0	0	0.85764	0.496046	Airway
S100P	53.7705	3.89769	0	0	0.631762	0.0882181	Airway
ATP2C2	53.674	2.71663	0	0	0.719709	0.204353	Airway
SYNE2	53.6291	1.33764	0	0	0.955394	0.766119	Airway
CFAP47	53.5863	4.72383	0	0	0.597912	0.0375645	Airway
PACRG	53.5457	4.20282	0	0	0.611515	0.0543331	Airway
CASC1	53.3926	4.94484	0	0	0.591269	0.0337751	Airway
ALOX15	53.1586	5.78334	0	0	0.577033	0.0190019	Airway
LRRC23	53.0827	3.72587	0	0	0.627333	0.0859298	Airway
TEX9	53.0052	3.17903	0	0	0.658652	0.12333	Airway
VSTM2L	52.9273	3.24345	0	0	0.654223	0.131403	Airway
C21orf58	52.7743	3.82175	0	0	0.618792	0.0743602	Airway
CCDC170	52.7541	4.41731	0	0	0.59633	0.0488595	Airway
MAPRE3	52.5699	2.76542	0	0	0.694084	0.202614	Airway
FUZ	52.4347	2.73962	0	0	0.696615	0.199612	Airway
EPB41L4B	52.39	3.00208	0	0	0.665612	0.134167	Airway
KLF5	52.3838	2.26757	0	0	0.770959	0.295976	Airway
WDR63	52.2568	4.63152	0	0	0.584309	0.0389924	Airway
RIBC1	52.2089	4.41812	0	0	0.589687	0.0461685	Airway
IK	52.1193	1.81916	0	0	0.850997	0.493629	Airway
CCDC189	52.0395	3.62686	0	0	0.618159	0.0844104	Airway
VWA3B	52.0268	4.65126	0	0	0.581145	0.0360085	Airway
FAM174A	52.0167	2.27892	0	0	0.761152	0.306173	Airway
ANKUB1	51.9911	4.78467	0	0	0.577665	0.0324937	Airway
CFAP77	51.8128	5.264	0	0	0.567542	0.0231941	Airway
TC2N	51.8011	2.09528	0	0	0.788042	0.343792	Airway
CD164L2	51.6155	4.54986	0	0	0.578614	0.0373449	Airway
DNAH11	51.5387	4.2141	0	0	0.588105	0.0503972	Airway
ADGB	51.5222	4.9983	0	0	0.568807	0.0287409	Airway
TTC29	51.4914	4.56371	0	0	0.577033	0.0385897	Airway
FAM166B	51.483	4.47743	0	0	0.581462	0.0416102	Airway
SPATA17	51.4436	4.12512	0	0	0.589687	0.0501043	Airway
GPR162	51.3448	2.81384	0	0	0.672256	0.179237	Airway
C22orf15	51.2646	4.43077	0	0	0.577665	0.0402739	Airway
TP73	51.1522	4.19661	0	0	0.582727	0.0493538	Airway
CCDC13	51.0941	3.90941	0	0	0.594116	0.0653718	Airway
POLR2I	51.0908	1.83727	0	0	0.831066	0.467982	Airway
AK7	51.0445	4.10042	0	0	0.585258	0.0552301	Airway
ALDH3A1	51.0212	3.8362	0	0	0.59981	0.075843	Airway
ECRG4	50.743	3.02931	0	0	0.648213	0.141856	Airway
RHPN2	50.7026	3.76079	0	0	0.595698	0.0766119	Airway
KIF21A	50.5872	3.57831	0	0	0.602657	0.0856369	Airway
CFAP44	50.505	2.9139	0	0	0.652958	0.152327	Airway
BAIAP2L1	50.4927	2.53684	0	0	0.689972	0.208234	Airway
STRBP	50.4815	2.49511	0	0	0.701044	0.233131	Airway
GAS2L2	50.4359	4.86388	0	0	0.558368	0.028686	Airway
C20orf96	50.4321	2.8403	0	0	0.655805	0.15888	Airway
FGF14	50.4201	3.48752	0	0	0.606454	0.0941676	Airway
MSI2	50.4137	2.09767	0	0	0.762417	0.323857	Airway
MAP6	50.3135	3.36785	0	0	0.611199	0.0975543	Airway
CFAP46	50.1281	4.87783	0	0	0.555204	0.0297844	Airway
TTLL9	50.0761	4.35908	0	0	0.56596	0.0425438	Airway
C9orf135	49.9996	4.50116	0	0	0.560898	0.0362282	Airway
RAB36	49.955	3.92861	0	0	0.579247	0.0612346	Airway
TTC25	49.8746	4.58694	0	0	0.557735	0.0361733	Airway
DDR1	49.798	1.88502	0	0	0.824739	0.406601	Airway
CCDC153	49.7631	4.17623	0	0	0.568491	0.0526123	Airway
SPA17	49.6633	3.51458	0	0	0.594748	0.0877787	Airway
SPAG6	49.5802	5.03179	0	0	0.545713	0.0238348	Airway
DENND6B	49.4683	3.1112	0	0	0.619424	0.117142	Airway
MAPK10	49.4537	2.24087	0	0	0.724771	0.268261	Airway
C1orf87	49.4268	4.97874	0	0	0.545397	0.0268004	Airway
NSUN7	49.4125	3.48205	0	0	0.594748	0.0908542	Airway
NEK11	49.3434	3.42838	0	0	0.597596	0.0989089	Airway
ITGB8	49.3237	2.54727	0	0	0.675103	0.187621	Airway
CIB1	49.1455	1.91206	0	0	0.787093	0.396368	Airway
ANKRD66	49.0319	4.86683	0	0	0.542866	0.028448	Airway
LRRC56	48.9647	3.60564	0	0	0.581145	0.0732069	Airway
RHPN1	48.7873	2.58121	0	0	0.660867	0.178907	Airway
PITPNM1	48.6925	2.14448	0	0	0.7292	0.290667	Airway
IQUB	48.6454	4.39794	0	0	0.548877	0.0407132	Airway
ARMC2	48.6232	3.24297	0	0	0.600759	0.112785	Airway
MUC16	48.6019	4.98126	0	0	0.536855	0.0268553	Airway
IFT22	48.5149	2.72769	0	0	0.642202	0.167576	Airway
ITGB4	48.5053	2.02664	0	0	0.759253	0.324168	Airway
UBAC1	48.4438	1.93079	0	0	0.775704	0.383444	Airway
CFAP100	48.4102	5.05982	0	0	0.533059	0.0248783	Airway
DNAH3	48.0494	5.23117	0	0	0.526099	0.0193498	Airway
SLC4A4	48.0475	2.63047	0	0	0.648529	0.174075	Airway
LRRIQ1	48.0336	4.43764	0	0	0.540335	0.0367041	Airway
LRP11	47.9827	1.96892	0	0	0.751977	0.346959	Airway
CFAP221	47.9556	2.9804	0	0	0.611832	0.137718	Airway
TMEM212	47.9412	4.70359	0	0	0.532743	0.0278805	Airway
SAT1	47.9083	1.06406	0	0	0.98608	0.914839	Airway
PTPRF	47.7806	1.6826	0	0	0.84372	0.469355	Airway
DZIP3	47.7377	2.85026	0	0	0.617842	0.140959	Airway
DAW1	47.728	4.41808	0	0	0.537172	0.0371984	Airway
CROCC	47.6717	2.75268	0	0	0.631762	0.162322	Airway
ENKD1	47.6079	2.09173	0	0	0.72572	0.289203	Airway
MDH1B	47.4683	4.26713	0	0	0.537804	0.0405485	Airway
CLDN1	47.321	2.88043	0	0	0.607086	0.119302	Airway
PLXNB2	47.2877	1.15455	0	0	0.94622	0.782631	Airway
NUCB2	47.1992	1.99637	0	0	0.745966	0.349394	Airway
EYA1	47.1248	4.39995	0	0	0.531161	0.0372899	Airway
CYP4X1	47.0955	2.78429	0	0	0.614046	0.140775	Airway
ABCA13	47.083	4.80514	0	0	0.522936	0.0293084	Airway
SCNN1A	46.9668	1.80306	0	0	0.795002	0.390107	Airway
CCDC30	46.9624	3.14237	0	0	0.586523	0.10495	Airway
DYNLT1	46.8769	1.66442	0	0	0.816197	0.455955	Airway
CCNO	46.8741	4.08901	0	0	0.535274	0.0420496	Airway
IFT27	46.6523	2.41875	0	0	0.653274	0.20298	Airway
AQP5	46.632	3.06079	0	0	0.586523	0.10495	Airway
C11orf16	46.6251	4.74484	0	0	0.517241	0.0254641	Airway
RFX2	46.5786	2.60096	0	0	0.626068	0.15099	Airway
SRI	46.5384	1.83733	0	0	0.75609	0.382474	Airway
SYTL1	46.5167	2.06538	0	0	0.711167	0.277322	Airway
SPINT2	46.3971	1.35533	0	0	0.906991	0.648482	Airway
WDR54	46.3953	3.14584	0	0	0.576716	0.106085	Airway
WDR60	46.1986	2.10992	0	0	0.702626	0.288123	Airway
FAM229B	46.1934	2.81435	0	0	0.600443	0.135064	Airway
GAS8	46.168	2.29056	0	0	0.666245	0.229506	Airway
MYH14	46.0591	1.66545	0	0	0.838026	0.446784	Airway
ANKRD45	46.0403	4.55798	0	0	0.514711	0.0319079	Airway
DMKN	46.0384	2.30228	0	0	0.658969	0.217113	Airway
CCDC125	46.0086	2.35761	0	0	0.650111	0.204683	Airway
DNAAF3	45.9197	4.68621	0	0	0.510598	0.0276425	Airway
CLDN3	45.9019	3.00366	0	0	0.57988	0.110717	Airway
SPACA9	45.8955	3.40764	0	0	0.552673	0.0786805	Airway
DZIP1L	45.8059	2.71419	0	0	0.605188	0.141691	Airway
CXCL8	45.7871	3.10979	0	0	0.572287	0.0920807	Airway
DRC7	45.7376	5.03391	0	0	0.502689	0.0208326	Airway
CFAP206	45.6869	4.08483	0	0	0.522303	0.0440999	Airway
AGBL2	45.6739	4.40705	0	0	0.514394	0.0358987	Airway
BICDL2	45.6358	2.66176	0	0	0.604556	0.14083	Airway
CNTRL	45.5515	1.67541	0	0	0.803227	0.450427	Airway
AZIN1	45.5129	1.52687	0	0	0.850364	0.53242	Airway
KIF9	45.5114	2.89032	0	0	0.583992	0.125563	Airway
KRT8	45.4669	1.44138	0	0	0.922177	0.640208	Airway
GPX4	45.4424	1.06276	0	0	0.954445	0.805221	Airway
TTC21A	45.4054	2.99967	0	0	0.571971	0.105554	Airway
TUSC3	45.3672	1.91305	0	0	0.725087	0.320818	Airway
MOK	45.3397	2.76893	0	0	0.593483	0.132281	Airway
CRACR2B	45.2946	2.22968	0	0	0.661816	0.219126	Airway
TYMP	45.222	1.49352	0	0	0.860171	0.553583	Airway
RSPH3	45.2073	2.20196	0	0	0.664347	0.237323	Airway
BPIFA1	45.1497	4.81076	0	0	0.506169	0.0337751	Airway
AKAP14	45.0412	4.8263	0	0	0.497944	0.0231758	Airway
EPCAM	45.0405	1.77367	0	0	0.765581	0.363014	Airway
TJP3	44.9934	3.00079	0	0	0.566276	0.106634	Airway
P4HTM	44.992	1.97767	0	0	0.705157	0.298576	Airway
PPP1R32	44.8888	3.68173	0	0	0.52863	0.0637792	Airway
DYDC2	44.8276	4.57505	0	0	0.499842	0.0275693	Airway
CXCL1	44.7685	3.81225	0	0	0.522936	0.0568777	Airway
HIPK1	44.636	1.69066	0	0	0.774438	0.424578	Airway
APPL2	44.5303	1.96387	0	0	0.708953	0.305477	Airway
PIH1D2	44.5193	3.90656	0	0	0.514078	0.0488229	Airway
TOB1	44.5039	1.60056	0	0	0.808921	0.46714	Airway
KIAA1522	44.4839	1.65209	0	0	0.79342	0.41515	Airway
WDR34	44.4793	2.18185	0	0	0.655489	0.233808	Airway
SYNE1	44.4666	1.55525	0	0	0.832332	0.523377	Airway
CDS1	44.4655	3.32021	0	0	0.540335	0.0817559	Airway
DNAI2	44.4589	5.01674	0	0	0.489086	0.0215648	Airway
UBXN11	44.3207	1.94886	0	0	0.707371	0.302255	Airway
EFHC2	44.2837	4.09421	0	0	0.507118	0.046077	Airway
CCDC24	44.2748	3.1123	0	0	0.549826	0.0962545	Airway
HSPH1	44.2544	1.56801	0	0	0.779817	0.396405	Airway
XBP1	44.2377	1.21346	0	0	0.956027	0.772087	Airway
MORN3	44.1989	4.00005	0	0	0.507118	0.0430198	Airway
AHSA1	44.1168	1.30405	0	0	0.876621	0.620144	Airway
UCP2	44.1043	1.65533	0	0	0.787725	0.429045	Airway
IQCE	44.058	2.21366	0	0	0.646314	0.222495	Airway
PRSS12	43.9729	2.93419	0	0	0.559	0.104456	Airway
TRIM2	43.9515	1.83363	0	0	0.723189	0.311207	Airway
TFF3	43.8956	2.72116	0	0	0.596014	0.157379	Airway
EFCAB6	43.8778	3.46812	0	0	0.523568	0.0660674	Airway
MUC20	43.8728	2.24784	0	0	0.633977	0.201717	Airway
TMPRSS4	43.8502	4.24198	0	0	0.496995	0.0366492	Airway
F3	43.8341	1.73879	0	0	0.80291	0.448834	Airway
TTC12	43.8062	2.36646	0	0	0.61721	0.173233	Airway
KIAA1841	43.8004	2.35897	0	0	0.621322	0.201735	Airway
TMEM67	43.7898	2.94201	0	0	0.554888	0.10354	Airway
GRHL2	43.7586	2.4852	0	0	0.598228	0.152235	Airway
PPP1R16A	43.731	2.29248	0	0	0.627333	0.192582	Airway
CLINT1	43.6529	1.47184	0	0	0.820943	0.514004	Airway
DOC2A	43.6396	4.24291	0	0	0.494464	0.0361183	Airway
AK8	43.5899	4.54732	0	0	0.487188	0.0303335	Airway
IQANK1	43.5718	3.46349	0	0	0.51914	0.0624611	Airway
CFAP57	43.5378	4.62782	0	0	0.484973	0.0272947	Airway
DNAH5	43.5316	4.48706	0	0	0.488137	0.0324754	Airway
CES4A	43.5121	3.21543	0	0	0.537172	0.0946619	Airway
FAM227A	43.443	3.95198	0	0	0.500791	0.0473401	Airway
C4orf47	43.4169	3.98894	0	0	0.498893	0.0446491	Airway
ERGIC3	43.4087	1.1503	0	0	0.90889	0.703511	Airway
CCDC151	43.4007	4.27929	0	0	0.490351	0.0341962	Airway
TNFAIP8L1	43.3199	2.50944	0	0	0.593799	0.163512	Airway
BAG1	43.2382	1.15313	0	0	0.924391	0.72255	Airway
MNS1	43.1986	3.67325	0	0	0.508067	0.0597152	Airway
ERN2	43.1026	4.75708	0	0	0.477697	0.0236334	Airway
FBXO36	43.0882	3.04282	0	0	0.536855	0.0875956	Airway
HNRNPF	42.9874	1.24022	0	0	0.887061	0.641672	Airway
BMPR1B	42.9485	3.58341	0	0	0.50522	0.0525757	Airway
EYA2	42.8879	3.04842	0	0	0.533376	0.0854172	Airway
RUVBL1	42.8732	2.21739	0	0	0.62322	0.208307	Airway
SMYD2	42.873	1.87634	0	0	0.693768	0.294384	Airway
NEDD4L	42.8181	1.47838	0	0	0.850997	0.515945	Airway
C10orf95	42.8135	3.40564	0	0	0.513445	0.0664519	Airway
PLEKHB1	42.7976	2.89532	0	0	0.548244	0.11597	Airway
DNAJB13	42.7703	4.43966	0	0	0.479279	0.0291436	Airway
CFAP69	42.7632	2.75327	0	0	0.558051	0.12214	Airway
CYP2F1	42.7263	4.95354	0	0	0.470737	0.0202102	Airway
TMC4	42.5331	2.7073	0	0	0.555837	0.119742	Airway
IFT81	42.5124	2.30441	0	0	0.608984	0.194175	Airway
TNS4	42.5048	3.57599	0	0	0.501107	0.0533812	Airway
KIAA1211L	42.4966	2.70675	0	0	0.556786	0.118387	Airway
CCDC33	42.4739	4.64715	0	0	0.472319	0.0244389	Airway
IFT46	42.452	2.09725	0	0	0.638406	0.227474	Airway
CLU	42.3743	1.21706	0	0	0.971528	0.825669	Airway
RBM47	42.2737	1.69814	0	0	0.733629	0.358529	Airway
TRAF4	42.2391	1.64819	0	0	0.751028	0.366456	Airway
NQO1	42.1882	2.18529	0	0	0.624486	0.219035	Airway
KIAA0556	42.1543	2.31186	0	0	0.597912	0.177406	Airway
C16orf71	42.1053	4.32442	0	0	0.474217	0.0314502	Airway
FAM13A	42.0799	1.67599	0	0	0.73173	0.362977	Airway
CCDC114	42.0138	4.44211	0	0	0.473268	0.0316882	Airway
HAGHL	42.012	2.63807	0	0	0.558684	0.132245	Airway
IQCD	41.9664	3.78775	0	0	0.486239	0.0445209	Airway
CSPP1	41.9042	2.23053	0	0	0.613097	0.210193	Airway
RGS22	41.8666	3.48226	0	0	0.502056	0.0716509	Airway
AQP3	41.8085	1.43154	0	0	0.863334	0.554791	Airway
EFCAB2	41.7312	2.05745	0	0	0.635558	0.224142	Airway
LRRC6	41.7179	3.17001	0	0	0.513445	0.0822685	Airway
LRRC4	41.6723	2.93321	0	0	0.52515	0.0867719	Airway
SERPINI2	41.6556	4.1944	0	0	0.471686	0.0339216	Airway
EFHB	41.5865	3.90648	0	0	0.477697	0.0387727	Airway
SPEF1	41.5836	5.57538	0	0	0.451123	0.01243	Airway
MAP3K19	41.5189	4.28578	0	0	0.467257	0.0287043	Airway
C12orf74	41.2705	3.57604	0	0	0.485289	0.0499213	Airway
PPP1R14C	41.2464	1.97796	0	0	0.643467	0.226815	Airway
ST6GALNAC1	41.2336	3.4305	0	0	0.489086	0.05415	Airway
MET	41.0641	1.79087	0	0	0.687441	0.294219	Airway
ARHGAP39	41.0581	3.24284	0	0	0.498576	0.069271	Airway
ANKRD65	41.0332	2.37471	0	0	0.572287	0.157654	Airway
TMEM45A	40.9779	2.07658	0	0	0.629864	0.234394	Airway
RRAD	40.9637	1.78951	0	0	0.690604	0.320305	Airway
ADGRG1	40.9593	1.81659	0	0	0.670357	0.277377	Airway
OSCP1	40.79	3.32481	0	0	0.492882	0.0693992	Airway
ATP1B1	40.7706	1.3782	0	0	0.85068	0.557335	Airway
LRRC74B	40.7701	4.36741	0	0	0.457134	0.0269103	Airway
SELENOW	40.7522	0.984733	0	0	0.95571	0.818749	Airway
HOOK1	40.6051	2.69114	0	0	0.531794	0.114872	Airway
ANK3	40.6031	1.76867	0	0	0.682695	0.292132	Airway
UGCG	40.5994	1.49817	0	0	0.771591	0.42575	Airway
DNAH6	40.542	4.40043	0	0	0.454603	0.0272398	Airway
TMEM68	40.4941	1.79296	0	0	0.668143	0.287116	Airway
DEGS2	40.4792	3.52063	0	0	0.479279	0.055102	Airway
MTSS2	40.425	1.3936	0	0	0.800696	0.48433	Airway
FBXO15	40.4166	3.80582	0	0	0.46789	0.0428367	Airway
DNAH1	40.3495	2.39535	0	0	0.559317	0.146871	Airway
IFT43	40.2155	1.90038	0	0	0.639987	0.254622	Airway
CERS4	40.1163	1.86624	0	0	0.6441	0.262933	Airway
ANKFN1	40.073	4.8393	0	0	0.442265	0.0199905	Airway
SHROOM3	40.0478	1.66128	0	0	0.701044	0.328031	Airway
KNDC1	40.0236	3.21133	0	0	0.48782	0.0723099	Airway
PPOX	40.0089	2.07824	0	0	0.599177	0.202083	Airway
ARHGAP18	39.9631	1.27337	0	0	0.854476	0.596328	Airway
TSPAN3	39.953	1.06113	0	0	0.919013	0.720444	Airway
TSNAXIP1	39.8187	4.38091	0	0	0.44701	0.0277157	Airway
NUDC	39.7652	1.2942	0	0	0.824106	0.550049	Airway
CCDC81	39.7546	3.91965	0	0	0.458716	0.0417567	Airway
TSPAN6	39.7382	2.42767	0	0	0.545397	0.145956	Airway
KIAA2012	39.7184	4.93019	0	0	0.437203	0.018526	Airway
CCDC190	39.7013	4.74096	0	0	0.439734	0.0209241	Airway
IFT88	39.699	2.09727	0	0	0.595065	0.206733	Airway
CACNG6	39.6899	4.0187	0	0	0.452072	0.0329513	Airway
PLPPR3	39.6752	3.85044	0	0	0.458399	0.0437521	Airway
CFAP300	39.6542	3.09871	0	0	0.489718	0.0746531	Airway
EPPK1	39.5632	2.16943	0	0	0.575451	0.170523	Airway
ATP2A2	39.5557	1.28103	0	0	0.855742	0.56464	Airway
IL5RA	39.4856	3.74508	0	0	0.458716	0.0437338	Airway
DCDC2B	39.46	4.60273	0	0	0.438152	0.0216197	Airway
TTLL5	39.4453	1.49745	0	0	0.743752	0.398162	Airway
PLEKHA5	39.3355	1.59435	0	0	0.710218	0.355252	Airway
MUC5AC	39.331	4.49209	0	0	0.452072	0.043807	Airway
TRAK1	39.2753	1.32388	0	0	0.821259	0.517794	Airway
CYP24A1	39.1723	3.66778	0	0	0.460297	0.0482554	Airway
MED25	39.1574	1.37794	0	0	0.78994	0.458921	Airway
LCA5	39.1322	2.68612	0	0	0.51218	0.110295	Airway
CCDC60	39.1291	4.42837	0	0	0.437203	0.0241643	Airway
MMP7	39.0304	2.58768	0	0	0.570389	0.195456	Airway
TP63	39.0123	3.36439	0	0	0.467257	0.0570058	Airway
HSPBP1	38.9784	2.25601	0	0	0.555204	0.164757	Airway
MAATS1	38.9654	3.60754	0	0	0.456501	0.0463699	Airway
IQCK	38.8702	2.65146	0	0	0.509965	0.109527	Airway
STEAP3	38.869	2.15411	0	0	0.566593	0.178084	Airway
ANKDD1B	38.7175	3.19574	0	0	0.472003	0.0685754	Airway
DUSP23	38.6643	1.45629	0	0	0.758937	0.43126	Airway
RHOV	38.6184	3.46565	0	0	0.455868	0.0471387	Airway
VNN3	38.6081	3.80074	0	0	0.446061	0.0392304	Airway
COL7A1	38.5933	2.21321	0	0	0.560898	0.165361	Airway
ERICH5	38.5529	4.27378	0	0	0.434989	0.0289056	Airway
CGN	38.5521	1.58625	0	0	0.707687	0.319335	Airway
MYB	38.4953	3.06694	0	0	0.476748	0.0775638	Airway
SDC4	38.4942	1.12107	0	0	0.902879	0.683667	Airway
CLMN	38.4138	2.07414	0	0	0.576716	0.193662	Airway
LRGUK	38.3289	3.42205	0	0	0.455552	0.0525208	Airway
HHLA2	38.306	3.81494	0	0	0.441949	0.0385714	Airway
CYB561	38.247	1.64564	0	0	0.664663	0.301834	Airway
CCDC65	38.0895	4.64315	0	0	0.422018	0.0197891	Airway
CKB	38.0608	1.27505	0	0	0.831699	0.543185	Airway
TCTN1	38.0128	2.06902	0	0	0.579563	0.192125	Airway
LRRC34	38.0002	3.19496	0	0	0.462196	0.064548	Airway
PSD3	37.9263	1.76888	0	0	0.626068	0.246897	Airway
LRRC43	37.8452	4.39229	0	0	0.4236	0.024146	Airway
NELL2	37.8233	3.28193	0	0	0.458083	0.0617838	Airway
SLC9A3R1	37.7901	1.84031	0	0	0.613097	0.256673	Airway
MSH3	37.7522	2.33737	0	0	0.527681	0.144656	Airway
ZNF552	37.7319	1.89488	0	0	0.591269	0.20536	Airway
GIPR	37.6933	3.142	0	0	0.461246	0.0665068	Airway
METTL27	37.6609	3.07576	2.1664747421185e-310	0	0.462512	0.0648958	Airway
SRGAP3	37.6601	2.99846	2.23357156129304e-310	0	0.465992	0.0694907	Airway
DHCR24	37.6065	1.19918	0	3.87e-308	0.885479	0.614085	Airway
COQ4	37.5778	1.42856	0	1.14e-307	0.72572	0.390052	Airway
PLAAT4	37.547	1.22872	0	3.62e-307	0.83075	0.548585	Airway
TTLL10	37.5251	4.52103	3.59e-308	8.21e-307	0.418855	0.024146	Airway
MLF1	37.5169	2.81384	4.88e-308	1.11e-306	0.480228	0.0920624	Airway
BAIAP3	37.4802	3.54993	1.93e-307	4.4e-306	0.441	0.047395	Airway
IQCH	37.4778	3.06775	2.12e-307	4.82e-306	0.46093	0.0654816	Airway
SYT8	37.3838	3.37677	7.17e-306	1.63e-304	0.453654	0.0660857	Airway
TSPAN8	37.3356	2.19484	4.34e-305	9.83e-304	0.538121	0.160327	Airway
CLSTN1	37.3332	1.27726	4.75e-305	1.07e-303	0.7795	0.476952	Airway
DDIT4	37.3123	1.22968	1.04e-304	2.34e-303	0.925973	0.692637	Airway
AK9	37.2604	2.19211	7.2e-304	1.62e-302	0.537488	0.155457	Airway
METRN	37.2514	1.87982	1e-303	2.26e-302	0.594432	0.233771	Airway
EVA1C	37.2478	1.63764	1.15e-303	2.59e-302	0.646947	0.284608	Airway
DNAL1	37.243	2.43277	1.38e-303	3.08e-302	0.509016	0.127741	Airway
GET1	37.238	1.77762	1.66e-303	3.71e-302	0.612148	0.257258	Airway
SLC22A4	37.2002	3.53818	6.78e-303	1.51e-301	0.43752	0.0452166	Airway
KIF19	37.1829	4.20127	1.29e-302	2.88e-301	0.42012	0.0285578	Airway
FYB2	37.161	3.93229	2.91e-302	6.49e-301	0.425498	0.0332992	Airway
KCTD1	37.1599	2.39099	3.03e-302	6.74e-301	0.507118	0.119687	Airway
WHRN	37.1483	2.31497	4.68e-302	1.04e-300	0.516609	0.129023	Airway
IFT140	37.1451	2.11014	5.27e-302	1.17e-300	0.548244	0.171017	Airway
BRD3OS	37.0848	1.78578	4.94e-301	1.09e-299	0.610883	0.246458	Airway
GRAMD2B	37.0821	2.24673	5.47e-301	1.21e-299	0.532426	0.162743	Airway
RUVBL2	37.0745	1.70624	7.24e-301	1.59e-299	0.644733	0.275784	Airway
CFAP74	37.0539	4.42002	1.56e-300	3.42e-299	0.413793	0.0221872	Airway
LTF	36.991	3.01585	1.6e-299	3.51e-298	0.480228	0.101161	Airway
C1orf194	36.9802	4.79753	2.38e-299	5.22e-298	0.408731	0.0192582	Airway
RIPK4	36.96	2.69109	5.02e-299	1.1e-297	0.477381	0.0906528	Airway
TDRP	36.9481	1.63599	7.81e-299	1.7e-297	0.643467	0.278659	Airway
INAVA	36.9405	2.3663	1.03e-298	2.25e-297	0.509332	0.12668	Airway
SLC27A2	36.9363	3.87833	1.21e-298	2.62e-297	0.424866	0.0366858	Airway
ST14	36.9257	1.53801	1.79e-298	3.88e-297	0.679848	0.329898	Airway
CFAP99	36.8559	5.11982	2.35e-297	5.08e-296	0.402721	0.0132171	Airway
DNAAF4	36.8146	2.64881	1.08e-296	2.33e-295	0.48086	0.0974627	Airway
GNA14	36.8006	1.8298	1.8e-296	3.89e-295	0.598228	0.227401	Airway
C1orf189	36.7898	4.28666	2.69e-296	5.79e-295	0.41316	0.0246952	Airway
ZDHHC13	36.7753	2.10934	4.59e-296	9.85e-295	0.540335	0.164812	Airway
SPINT1	36.752	1.48558	1.08e-295	2.3e-294	0.708637	0.377476	Airway
WDR90	36.6968	2.12353	8.2e-295	1.75e-293	0.534957	0.152235	Airway
EPHX1	36.6667	1.16224	2.48e-294	5.28e-293	0.850047	0.596255	Airway
AFDN	36.6114	1.15016	1.89e-293	4.01e-292	0.870294	0.608447	Airway
ANKMY1	36.6097	2.25222	2.01e-293	4.25e-292	0.520721	0.150441	Airway
SCAMP4	36.5748	1.39381	7.19e-293	1.52e-291	0.717494	0.392029	Airway
PTPRU	36.5704	1.60753	8.45e-293	1.78e-291	0.643151	0.291876	Airway
EFCAB12	36.5695	3.69748	8.73e-293	1.84e-291	0.423284	0.0369787	Airway
KIAA1671	36.5378	1.70111	2.79e-292	5.88e-291	0.614679	0.249881	Airway
SIX1	36.494	3.32269	1.38e-291	2.9e-290	0.433091	0.0460587	Airway
VAMP8	36.4601	1.0218	4.77e-291	9.99e-290	0.917431	0.705781	Airway
SCPEP1	36.3936	1.17303	5.38e-290	1.12e-288	0.828535	0.553711	Airway
CCDC191	36.357	2.46732	2.04e-289	4.26e-288	0.492249	0.116904	Airway
RIIAD1	36.2766	4.04757	3.78e-288	7.87e-287	0.411895	0.029107	Airway
PROM2	36.2603	2.77746	6.83e-288	1.42e-286	0.465992	0.0867169	Airway
SHANK2	36.1739	1.9775	1.57e-286	3.24e-285	0.54603	0.165251	Airway
C17orf97	36.1732	2.44243	1.61e-286	3.32e-285	0.491617	0.113481	Airway
CYB5A	36.1266	1.08662	8.66e-286	1.78e-284	0.934514	0.724911	Airway
ZNF664	36.1076	1.28621	1.72e-285	3.53e-284	0.753243	0.441511	Airway
GON7	36.0901	2.19968	3.24e-285	6.65e-284	0.519456	0.153242	Airway
TUBA4B	35.9287	4.40613	1.09e-282	2.23e-281	0.401139	0.0203017	Airway
IRF6	35.9056	2.53914	2.5e-282	5.1e-281	0.474217	0.0968403	Airway
B3GNT5	35.876	1.84263	7.24e-282	1.48e-280	0.572604	0.20514	Airway
PCSK1N	35.8187	3.11867	5.65e-281	1.15e-279	0.444796	0.0760627	Airway
CFAP61	35.8048	3.78424	9.3e-281	1.89e-279	0.411895	0.0335555	Airway
NME7	35.7798	2.14042	2.28e-280	4.63e-279	0.522303	0.162999	Airway
CFAP58	35.7616	3.77958	4.37e-280	8.86e-279	0.41316	0.0362831	Airway
FABP6	35.6547	4.45461	1.99e-278	4.02e-277	0.399873	0.0250064	Airway
MYEF2	35.6006	1.68261	1.37e-277	2.76e-276	0.605821	0.246677	Airway
FAIM	35.5928	1.98027	1.81e-277	3.64e-276	0.542866	0.188884	Airway
C6	35.5737	4.02279	3.57e-277	7.16e-276	0.404619	0.0284114	Airway
PPP4R1	35.5133	1.20164	3.07e-276	6.14e-275	0.793736	0.506407	Airway
TNFRSF21	35.4918	1.37774	6.59e-276	1.31e-274	0.7118	0.384927	Airway
PDLIM4	35.4596	1.89852	2.07e-275	4.11e-274	0.552357	0.186724	Airway
WDR19	35.4392	1.74163	4.25e-275	8.45e-274	0.590003	0.245195	Airway
WLS	35.428	1.16012	6.33e-275	1.25e-273	0.808921	0.539889	Airway
RASSF9	35.4254	2.1492	6.94e-275	1.37e-273	0.516292	0.160235	Airway
SPATA6L	35.4103	2.38626	1.19e-274	2.34e-273	0.485289	0.11641	Airway
PHTF1	35.3876	1.81636	2.65e-274	5.23e-273	0.572604	0.223172	Airway
FBXW9	35.2644	2.98409	2.07e-272	4.04e-271	0.437836	0.0677699	Airway
KATNAL2	35.2553	2.73331	2.84e-272	5.56e-271	0.452388	0.0821038	Airway
SLITRK6	35.1873	3.1228	3.12e-271	6.09e-270	0.428345	0.058031	Airway
HSBP1	35.1189	1.29792	3.47e-270	6.75e-269	0.746283	0.436971	Airway
NTN1	35.0859	2.38386	1.1e-269	2.14e-268	0.48086	0.115238	Airway
GLUL	34.997	0.720328	2.5e-268	4.84e-267	0.975957	0.925933	Airway
CHST6	34.9419	3.52906	1.72e-267	3.32e-266	0.41063	0.0426171	Airway
C1orf141	34.9181	4.26728	3.94e-267	7.61e-266	0.391648	0.0224069	Airway
GALNT3	34.9139	2.00218	4.57e-267	8.82e-266	0.521038	0.156263	Airway
LAMC2	34.8597	1.75433	3.03e-266	5.83e-265	0.580829	0.220078	Airway
C11orf49	34.8298	1.80423	8.62e-266	1.65e-264	0.559949	0.208527	Airway
SLC4A8	34.8138	2.65136	1.51e-265	2.88e-264	0.450807	0.0839161	Airway
SYNGAP1	34.81	1.51143	1.72e-265	3.28e-264	0.64062	0.302933	Airway
DCDC1	34.7866	3.33611	3.88e-265	7.41e-264	0.411895	0.0434958	Airway
KIF3A	34.7784	1.87133	5.16e-265	9.83e-264	0.545713	0.189452	Airway
BDH1	34.7217	2.58927	3.71e-264	7.05e-263	0.457134	0.0955955	Airway
TAX1BP1	34.6642	1.06945	2.73e-263	5.18e-262	0.839924	0.589408	Airway
AGBL4	34.6539	3.62221	3.91e-263	7.4e-262	0.402721	0.0365943	Airway
TTC26	34.5616	2.90678	9.54e-262	1.8e-260	0.433724	0.0736096	Airway
CAPN2	34.4867	0.800653	1.27e-260	2.4e-259	0.958241	0.833706	Airway
ABCA5	34.4593	1.5702	3.26e-260	6.15e-259	0.620057	0.28102	Airway
TSPAN19	34.4535	4.47347	3.99e-260	7.51e-259	0.383423	0.019423	Airway
GFM2	34.4228	1.90629	1.15e-259	2.17e-258	0.538437	0.193131	Airway
CLCA2	34.3698	4.31331	7.12e-259	1.34e-257	0.388168	0.027075	Airway
SMIM22	34.364	3.29938	8.7e-259	1.63e-257	0.41316	0.0532713	Airway
CCDC157	34.3597	2.94609	1.01e-258	1.89e-257	0.425815	0.0639073	Airway
CYP4B1	34.3094	1.21915	5.69e-258	1.06e-256	0.850047	0.533134	Airway
NWD1	34.2371	4.42963	6.78e-257	1.26e-255	0.381841	0.0203017	Airway
AMPD3	34.1912	2.18467	3.27e-256	6.06e-255	0.490035	0.1377	Airway
ANKRD42	34.1758	1.83738	5.52e-256	1.02e-254	0.541917	0.193186	Airway
TCTN2	34.1606	2.38769	9.31e-256	1.72e-254	0.467257	0.112803	Airway
CROCC2	34.1522	4.62287	1.24e-255	2.28e-254	0.377729	0.0166404	Airway
C6orf132	34.1464	2.27066	1.51e-255	2.78e-254	0.473901	0.115678	Airway
RB1CC1	34.1222	1.30627	3.46e-255	6.35e-254	0.716545	0.411837	Airway
ANAPC4	34.108	1.45204	5.62e-255	1.03e-253	0.641569	0.317742	Airway
TM9SF2	33.9942	1.01849	2.71e-253	4.96e-252	0.855109	0.622561	Airway
TTC21B	33.9763	1.77902	4.99e-253	9.12e-252	0.548561	0.198843	Airway
CFAP36	33.9583	1.67161	9.2e-253	1.68e-251	0.579563	0.247208	Airway
FBXL13	33.9397	3.18619	1.73e-252	3.15e-251	0.40968	0.0513309	Airway
NME9	33.913	4.43456	4.28e-252	7.77e-251	0.377729	0.0193681	Airway
NBEA	33.8947	2.69823	7.97e-252	1.44e-250	0.436887	0.0814264	Airway
C8orf34	33.8679	2.21961	1.98e-251	3.58e-250	0.480544	0.129371	Airway
FCGBP	33.8578	1.99001	2.79e-251	5.03e-250	0.529263	0.181434	Airway
CFDP1	33.8496	1.16165	3.67e-251	6.62e-250	0.773173	0.486929	Airway
COQ8B	33.8371	1.52237	5.62e-251	1.01e-249	0.609934	0.267876	Airway
SMPD2	33.8312	1.94241	6.87e-251	1.23e-249	0.516609	0.169791	Airway
TTC9	33.8205	2.12153	9.85e-251	1.77e-249	0.490035	0.140354	Airway
FAM47E	33.7888	3.04596	2.88e-250	5.15e-249	0.415375	0.0611064	Airway
SLC22A23	33.7598	1.73341	7.68e-250	1.37e-248	0.553622	0.209168	Airway
CMIP	33.7332	1.21175	1.89e-249	3.36e-248	0.751661	0.44704	Airway
ABCC5	33.7317	1.44125	1.98e-249	3.53e-248	0.641253	0.317175	Airway
ESRP1	33.7131	1.66035	3.71e-249	6.6e-248	0.562797	0.203346	Airway
OVOL2	33.558	2.30831	6.88e-247	1.21e-245	0.461246	0.108556	Airway
CD9	33.4836	0.858341	8.34e-246	1.46e-244	0.942423	0.80231	Airway
PPP1R7	33.4639	1.22672	1.61e-245	2.83e-244	0.728567	0.433072	Airway
PLPP5	33.4318	1.50369	4.74e-245	8.29e-244	0.608984	0.272087	Airway
DZANK1	33.393	2.84352	1.73e-244	3.03e-243	0.42012	0.0702047	Airway
LPAR3	33.3668	2.74706	4.15e-244	7.25e-243	0.425498	0.0739208	Airway
PRSS22	33.3579	2.36684	5.59e-244	9.76e-243	0.451756	0.0985245	Airway
LIMK2	33.3078	1.40861	2.98e-243	5.19e-242	0.639987	0.312598	Airway
SPPL2B	33.2395	1.3609	2.89e-242	5.03e-241	0.661183	0.344817	Airway
CCP110	33.2004	1.90193	1.06e-241	1.84e-240	0.515343	0.181361	Airway
NEK1	33.1598	1.80108	4.09e-241	7.1e-240	0.533059	0.194925	Airway
CD2AP	33.0591	1.12892	1.15e-239	1.99e-238	0.777602	0.48898	Airway
ZC2HC1C	33.0471	2.86736	1.71e-239	2.96e-238	0.414109	0.067056	Airway
SEPTIN5	33.0412	1.4775	2.08e-239	3.59e-238	0.613097	0.286182	Airway
ANKRD54	32.9879	2.03596	1.21e-238	2.08e-237	0.487188	0.144656	Airway
TRPV4	32.9538	3.04696	3.73e-238	6.42e-237	0.40367	0.0571889	Airway
SYAP1	32.9518	1.13407	3.98e-238	6.84e-237	0.762417	0.479314	Airway
CD38	32.9226	1.81565	1.04e-237	1.79e-236	0.530528	0.203328	Airway
ADGRF1	32.8925	2.22678	2.81e-237	4.82e-236	0.463145	0.118552	Airway
PRXL2A	32.8794	1.23255	4.32e-237	7.4e-236	0.707687	0.395453	Airway
DYNC2LI1	32.8686	1.68989	6.18e-237	1.05e-235	0.555837	0.23108	Airway
FOCAD	32.8456	1.69302	1.32e-236	2.24e-235	0.549826	0.222129	Airway
PLXNB1	32.8192	1.43841	3.14e-236	5.32e-235	0.619108	0.291088	Airway
GALNS	32.7904	1.19208	8.07e-236	1.37e-234	0.731098	0.434738	Airway
ODF2	32.7834	1.64789	1.01e-235	1.71e-234	0.553939	0.224014	Airway
ST6GAL1	32.7753	1.16096	1.32e-235	2.23e-234	0.774755	0.485483	Airway
TCTEX1D1	32.7666	3.4025	1.76e-235	2.97e-234	0.388168	0.0421777	Airway
DPY30	32.7648	1.44198	1.87e-235	3.14e-234	0.616577	0.29918	Airway
RIBC2	32.7548	3.91751	2.6e-235	4.37e-234	0.373616	0.0276791	Airway
PTPN3	32.75	1.93164	3.04e-235	5.1e-234	0.499842	0.161571	Airway
MAP1A	32.7125	2.13095	1.04e-234	1.74e-233	0.469472	0.127503	Airway
TMCO3	32.6925	1.23179	1.99e-234	3.34e-233	0.708637	0.40488	Airway
CRIP1	32.6861	0.87792	2.46e-234	4.12e-233	0.95571	0.819518	Airway
DNPH1	32.6783	1.43838	3.17e-234	5.3e-233	0.617842	0.289606	Airway
STOML3	32.6432	4.29212	1e-233	1.67e-232	0.365707	0.0205214	Airway
TBC1D8	32.6219	1.51371	2.01e-233	3.34e-232	0.587789	0.257496	Airway
CLDN7	32.584	1.20922	6.92e-233	1.15e-231	0.737109	0.420587	Airway
ZNF474	32.5547	3.83934	1.79e-232	2.97e-231	0.372667	0.028686	Airway
ADAM28	32.5034	2.0912	9.55e-232	1.58e-230	0.472952	0.133416	Airway
C11orf74	32.4755	2.14506	2.37e-231	3.91e-230	0.46789	0.130451	Airway
SPAG1	32.4708	2.69615	2.76e-231	4.55e-230	0.415375	0.0735181	Airway
PIH1D3	32.4533	4.28107	4.86e-231	7.99e-230	0.363493	0.0203017	Airway
YWHAE	32.3576	1.08352	1.09e-229	1.78e-228	0.784878	0.523816	Airway
GOLPH3L	32.3555	1.37604	1.16e-229	1.9e-228	0.6267	0.310127	Airway
PER2	32.3153	1.68176	4.27e-229	6.97e-228	0.536223	0.205159	Airway
ALMS1	32.3112	1.5496	4.87e-229	7.95e-228	0.579563	0.257277	Airway
TSPOAP1	32.3084	1.79979	5.34e-229	8.7e-228	0.513761	0.174789	Airway
RCAN3	32.297	1.56763	7.7e-229	1.25e-227	0.568807	0.244481	Airway
GSR	32.1237	1.13898	2.06e-226	3.34e-225	0.754508	0.466921	Airway
ADPRHL2	32.0949	1.69546	5.19e-226	8.4e-225	0.539703	0.222074	Airway
FSD1L	32.0526	1.97077	2.02e-225	3.26e-224	0.479911	0.146231	Airway
NDFIP2	32.0263	1.57953	4.7e-225	7.59e-224	0.555837	0.231117	Airway
SPATA33	32.0234	1.81849	5.16e-225	8.32e-224	0.502373	0.170358	Airway
TMF1	31.9911	1.1978	1.45e-224	2.34e-223	0.705157	0.412331	Airway
GCLM	31.9318	1.79522	9.67e-224	1.56e-222	0.507434	0.183008	Airway
AKAP6	31.9255	1.66009	1.18e-223	1.9e-222	0.534325	0.19736	Airway
APOBEC4	31.8832	3.876	4.56e-223	7.32e-222	0.363493	0.02594	Airway
ATP9A	31.8235	1.41653	3.06e-222	4.9e-221	0.606454	0.298374	Airway
IQCA1	31.8144	3.14569	4.1e-222	6.55e-221	0.383739	0.048109	Airway
PGM2L1	31.7246	2.13126	7.12e-221	1.13e-219	0.457767	0.128034	Airway
FLACC1	31.681	2.73057	2.84e-220	4.51e-219	0.402088	0.0664336	Airway
TTC16	31.6519	3.89835	7.14e-220	1.13e-218	0.360962	0.0260865	Airway
NDUFB5	31.6507	1.0771	7.41e-220	1.18e-218	0.78298	0.505309	Airway
SEC14L3	31.5833	4.48634	6.25e-219	9.9e-218	0.351787	0.0184894	Airway
SYTL3	31.5669	2.11563	1.05e-218	1.66e-217	0.462828	0.141233	Airway
DTX2	31.5323	1.87017	3.13e-218	4.94e-217	0.484024	0.152565	Airway
CERKL	31.513	4.1109	5.76e-218	9.06e-217	0.354635	0.0209973	Airway
F11R	31.491	1.08536	1.15e-217	1.81e-216	0.765581	0.492128	Airway
MIPEP	31.4754	1.96695	1.89e-217	2.96e-216	0.471053	0.144821	Airway
REC8	31.4734	1.82019	2.01e-217	3.15e-216	0.495096	0.172427	Airway
GRIN3B	31.4708	3.59293	2.18e-217	3.41e-216	0.366023	0.033647	Airway
LZTFL1	31.4513	1.81618	4.03e-217	6.3e-216	0.49826	0.176454	Airway
ANXA4	31.4233	1.04812	9.72e-217	1.52e-215	0.78298	0.527606	Airway
DYDC1	31.4051	4.1301	1.72e-216	2.69e-215	0.353053	0.020558	Airway
KIF3B	31.3097	1.35408	3.44e-215	5.35e-214	0.613413	0.309175	Airway
KDM1B	31.2995	1.58288	4.74e-215	7.35e-214	0.545397	0.233332	Airway
DHRS9	31.2995	2.75357	4.75e-215	7.35e-214	0.412528	0.0922821	Airway
CCDC173	31.2994	3.96332	4.76e-215	7.37e-214	0.355584	0.0251895	Airway
INTU	31.2691	1.75823	1.23e-214	1.9e-213	0.503954	0.178358	Airway
CEP126	31.2445	2.42538	2.65e-214	4.09e-213	0.419804	0.0911288	Airway
INO80B	31.2344	1.16193	3.63e-214	5.6e-213	0.703891	0.409787	Airway
PAX9	31.2306	3.82663	4.09e-214	6.3e-213	0.356849	0.0260133	Airway
BHLHE40	31.2245	1.07622	4.95e-214	7.61e-213	0.790889	0.523377	Airway
NEK4	31.1275	1.49519	1.02e-212	1.57e-211	0.564062	0.249405	Airway
GABRP	31.1033	3.81899	2.17e-212	3.32e-211	0.358431	0.0304983	Airway
DNAAF2	31.0948	2.37894	2.83e-212	4.31e-211	0.419488	0.0939113	Airway
ARMH1	31.0254	3.26634	2.45e-211	3.73e-210	0.370136	0.0409512	Airway
SLC2A1	30.8955	1.68065	1.37e-209	2.09e-208	0.4913	0.162944	Airway
TCTEX1D4	30.8386	3.17754	7.97e-209	1.21e-207	0.370136	0.0422509	Airway
AKAP9	30.8169	1.00009	1.56e-208	2.36e-207	0.805758	0.560173	Airway
SIX4	30.7354	3.23984	1.92e-207	2.9e-206	0.368554	0.0449786	Airway
NPAS2	30.7208	1.61592	3e-207	4.54e-206	0.520405	0.19974	Airway
IFFO2	30.7128	1.48729	3.84e-207	5.8e-206	0.556469	0.244828	Airway
SPATS2L	30.6934	1.02599	6.98e-207	1.05e-205	0.788358	0.526324	Airway
ZKSCAN1	30.6781	1.18971	1.12e-206	1.68e-205	0.673205	0.375609	Airway
MDK	30.6473	1.35185	2.87e-206	4.32e-205	0.615944	0.317047	Airway
KLHDC9	30.6368	2.86843	3.96e-206	5.96e-205	0.380259	0.0555596	Airway
FGFR2	30.6361	1.32757	4.05e-206	6.08e-205	0.61721	0.307125	Airway
TCTE1	30.6093	3.99392	9.22e-206	1.38e-204	0.346726	0.0229012	Airway
SLC25A29	30.5705	1.68355	3.02e-205	4.52e-204	0.505536	0.1898	Airway
TM9SF1	30.5439	1.1929	6.81e-205	1.02e-203	0.665612	0.371471	Airway
LMNTD1	30.4946	3.79236	3.07e-204	4.58e-203	0.349257	0.0269469	Airway
CEP83	30.4809	2.07326	4.67e-204	6.97e-203	0.444163	0.129096	Airway
SUDS3	30.396	1.17524	6.2e-203	9.22e-202	0.673521	0.376927	Airway
BAIAP2	30.3871	1.16969	8.13e-203	1.21e-201	0.683328	0.388405	Airway
CNGA4	30.3839	3.87136	8.97e-203	1.33e-201	0.346409	0.0251529	Airway
RPGR	30.3738	1.47426	1.22e-202	1.8e-201	0.557419	0.254787	Airway
CLHC1	30.3532	2.30001	2.28e-202	3.38e-201	0.422651	0.111211	Airway
MECOM	30.3474	1.28449	2.72e-202	4.02e-201	0.621639	0.315235	Airway
ARL6	30.3356	1.78851	3.9e-202	5.75e-201	0.479279	0.165178	Airway
CDH3	30.3289	2.29065	4.77e-202	7.04e-201	0.420437	0.102296	Airway
HSPB11	30.296	1.57145	1.29e-201	1.91e-200	0.527997	0.223355	Airway
AGRN	30.2779	1.02092	2.24e-201	3.3e-200	0.814299	0.556347	Airway
EPS8L1	30.2775	2.20009	2.27e-201	3.33e-200	0.42708	0.110186	Airway
ANAPC16	30.2765	0.8051	2.34e-201	3.43e-200	0.907624	0.73119	Airway
PZP	30.2085	3.63981	1.83e-200	2.68e-199	0.34894	0.029107	Airway
VMP1	30.1896	0.976775	3.24e-200	4.73e-199	0.829484	0.589408	Airway
SH3BGRL2	30.1536	1.41199	9.61e-200	1.4e-198	0.562164	0.255281	Airway
MISP	30.139	2.18018	1.5e-199	2.18e-198	0.426131	0.111174	Airway
ERRFI1	30.1064	1.08935	4e-199	5.81e-198	0.726036	0.433036	Airway
SERPINB3	30.0509	4.17449	2.12e-198	3.08e-197	0.342297	0.0267089	Airway
HS3ST1	29.9323	2.50215	7.49e-197	1.08e-195	0.39323	0.0771244	Airway
CLIP1	29.927	0.924862	8.76e-197	1.27e-195	0.837077	0.597225	Airway
BBS5	29.9216	2.0958	1.03e-196	1.49e-195	0.433407	0.123586	Airway
WRAP53	29.9194	2.30808	1.1e-196	1.59e-195	0.409364	0.0955955	Airway
FHAD1	29.8927	3.39692	2.45e-196	3.52e-195	0.353053	0.0376378	Airway
WDR93	29.8816	3.76075	3.41e-196	4.91e-195	0.342613	0.0262878	Airway
RGS1	29.837	1.16397	1.3e-195	1.86e-194	0.694401	0.363179	Airway
PSMD10	29.8333	1.12576	1.45e-195	2.07e-194	0.683012	0.391535	Airway
CDH26	29.8059	2.89944	3.27e-195	4.68e-194	0.367922	0.0523377	Airway
SPATA6	29.6242	1.62301	7.3e-193	1.04e-191	0.50174	0.198898	Airway
SEL1L3	29.606	0.96764	1.25e-192	1.78e-191	0.824739	0.573811	Airway
FRK	29.5962	1.80565	1.67e-192	2.38e-191	0.459348	0.149709	Airway
CIR1	29.5874	1.189	2.17e-192	3.09e-191	0.641885	0.346483	Airway
RAB11FIP4	29.5492	1.76087	6.72e-192	9.53e-191	0.466624	0.156134	Airway
RAB3IP	29.481	1.33636	5.04e-191	7.13e-190	0.573236	0.271061	Airway
PGRMC1	29.4425	1.00624	1.57e-190	2.22e-189	0.751028	0.489547	Airway
TOMM34	29.4282	1.72033	2.4e-190	3.38e-189	0.478646	0.177242	Airway
STAU1	29.4058	0.9403	4.63e-190	6.53e-189	0.803543	0.559624	Airway
DHX40	29.389	1.22262	7.59e-190	1.07e-188	0.620057	0.328928	Airway
USP43	29.3547	2.91725	2.08e-189	2.93e-188	0.360962	0.0499213	Airway
FLNB	29.3506	1.10474	2.35e-189	3.29e-188	0.694717	0.41742	Airway
RARRES1	29.3377	1.28715	3.43e-189	4.81e-188	0.614046	0.312122	Airway
TMEM173	29.3134	0.898513	7e-189	9.79e-188	0.843404	0.612913	Airway
DUSP14	29.2505	1.86175	4.43e-188	6.19e-187	0.44701	0.141105	Airway
SRD5A2	29.2478	4.14267	4.79e-188	6.68e-187	0.328061	0.0184161	Airway
SCIN	29.2173	2.37852	1.17e-187	1.63e-186	0.395128	0.0879435	Airway
ANKRD26	29.1922	1.38959	2.44e-187	3.39e-186	0.559633	0.265039	Airway
C1orf158	29.1901	4.30111	2.59e-187	3.6e-186	0.325846	0.0172262	Airway
TENT5C	29.1821	1.21374	3.27e-187	4.54e-186	0.627333	0.313642	Airway
AGBL5	29.18	1.55831	3.48e-187	4.83e-186	0.502373	0.198221	Airway
SERPINB1	29.1539	0.97549	7.45e-187	1.03e-185	0.790573	0.555157	Airway
SDK1	29.1506	1.50725	8.22e-187	1.14e-185	0.518507	0.218596	Airway
PCM1	29.1392	0.913599	1.14e-186	1.58e-185	0.811136	0.587687	Airway
WIPI1	29.1312	1.23828	1.45e-186	1.99e-185	0.60677	0.311024	Airway
RSPH14	29.1045	3.66932	3.15e-186	4.33e-185	0.334388	0.0258302	Airway
FAM221A	29.0951	1.86856	4.14e-186	5.67e-185	0.441949	0.135485	Airway
SMURF1	29.0763	1.24458	7.15e-186	9.81e-185	0.603923	0.312196	Airway
NIPSNAP2	29.0442	1.04148	1.82e-185	2.49e-184	0.720025	0.450097	Airway
ST5	29.0426	0.924112	1.91e-185	2.61e-184	0.803543	0.556969	Airway
SRCIN1	29.0316	3.64423	2.62e-185	3.58e-184	0.335021	0.0279171	Airway
STOX1	29.0316	3.37962	2.63e-185	3.58e-184	0.34198	0.0356241	Airway
ARFIP2	29.0281	1.17933	2.91e-185	3.96e-184	0.632078	0.347216	Airway
HIPK3	29.0152	0.85832	4.24e-185	5.76e-184	0.853844	0.649251	Airway
COL17A1	28.9969	2.82597	7.21e-185	9.77e-184	0.368238	0.0636876	Airway
FAM104B	28.9779	1.49864	1.25e-184	1.69e-183	0.516292	0.216051	Airway
RUNX1	28.9743	0.953645	1.39e-184	1.88e-183	0.790889	0.526929	Airway
POLD2	28.973	1.17717	1.44e-184	1.95e-183	0.63018	0.341888	Airway
ZNF19	28.9707	1.98953	1.54e-184	2.08e-183	0.426447	0.12073	Airway
RPGRIP1L	28.8636	2.53269	3.42e-183	4.61e-182	0.378678	0.0758613	Airway
SSBP4	28.8352	1.59406	7.77e-183	1.04e-181	0.483708	0.17596	Airway
ERICH2	28.8193	2.49098	1.23e-182	1.65e-181	0.378361	0.0724014	Airway
MACC1	28.8033	1.42673	1.95e-182	2.62e-181	0.529579	0.226614	Airway
ADA2	28.7902	1.01697	2.84e-182	3.81e-181	0.738058	0.460037	Airway
CYTH2	28.7791	0.908956	3.92e-182	5.25e-181	0.80639	0.562022	Airway
DHRS3	28.7288	1.05043	1.67e-181	2.23e-180	0.710851	0.42769	Airway
ARHGEF38	28.6698	1.68356	9.07e-181	1.21e-179	0.464094	0.158185	Airway
C7orf57	28.6692	4.03247	9.24e-181	1.23e-179	0.323632	0.0203383	Airway
LRRC49	28.6441	2.04027	1.9e-180	2.53e-179	0.411579	0.107	Airway
NET1	28.5926	1.10142	8.3e-180	1.1e-178	0.666878	0.384506	Airway
B4GALT5	28.5692	1.04453	1.62e-179	2.15e-178	0.701993	0.430729	Airway
ATP8B1	28.5376	1.19601	4e-179	5.29e-178	0.603606	0.303372	Airway
C11orf97	28.532	3.95846	4.7e-179	6.21e-178	0.323315	0.0217845	Airway
CTTN	28.4883	0.901772	1.64e-178	2.16e-177	0.838975	0.615421	Airway
ABHD11	28.4645	1.75548	3.22e-178	4.25e-177	0.451123	0.154999	Airway
OSBPL3	28.458	1.5514	3.88e-178	5.11e-177	0.488769	0.19099	Airway
PLAAT2	28.4498	3.56012	4.9e-178	6.44e-177	0.331541	0.0312672	Airway
EIF2AK1	28.4375	1.04865	6.96e-178	9.15e-177	0.693135	0.416487	Airway
SH3BP4	28.4332	1.1853	7.87e-178	1.03e-176	0.616577	0.327298	Airway
KRT23	28.4256	4.15454	9.76e-178	1.28e-176	0.320785	0.0203749	Airway
CNKSR1	28.3726	1.656	4.4e-177	5.76e-176	0.459348	0.154853	Airway
ICA1L	28.3598	2.26563	6.34e-177	8.27e-176	0.389434	0.090067	Airway
CAST	28.3255	0.696359	1.68e-176	2.19e-175	0.923758	0.788361	Airway
CLBA1	28.3186	2.42014	2.04e-176	2.66e-175	0.375514	0.0766302	Airway
PLCH1	28.3111	2.40241	2.52e-176	3.29e-175	0.375514	0.0750192	Airway
SERPINF1	28.2673	0.966425	8.72e-176	1.13e-174	0.867763	0.588291	Airway
CCDC148	28.2586	3.05371	1.12e-175	1.45e-174	0.342297	0.0430015	Airway
CEP290	28.2391	1.64066	1.94e-175	2.51e-174	0.470104	0.179274	Airway
SCGB3A2	28.1935	2.02912	7.02e-175	9.1e-174	0.619741	0.436935	Airway
MNAT1	28.1077	1.35282	7.89e-174	1.02e-172	0.535906	0.245725	Airway
PDCD4	28.0934	0.903805	1.18e-173	1.52e-172	0.806707	0.561546	Airway
ATP5IF1	28.0884	1.08662	1.36e-173	1.75e-172	0.727934	0.450024	Airway
ERCC1	27.9842	0.971429	2.53e-172	3.26e-171	0.73869	0.471552	Airway
ANKZF1	27.9778	1.14178	3.03e-172	3.89e-171	0.618475	0.333175	Airway
STARD10	27.969	1.06156	3.87e-172	4.96e-171	0.67099	0.396551	Airway
PRR15L	27.9476	1.25852	7.04e-172	9.01e-171	0.561848	0.259364	Airway
WDR35	27.9292	1.85847	1.18e-171	1.51e-170	0.428978	0.139256	Airway
BACE2	27.8907	1.11231	3.45e-171	4.41e-170	0.632078	0.345001	Airway
DNAAF5	27.8647	1.4067	7.15e-171	9.11e-170	0.518507	0.233625	Airway
LHPP	27.8474	1.4278	1.16e-170	1.48e-169	0.506802	0.217827	Airway
MYO6	27.8219	0.973824	2.36e-170	2.99e-169	0.746599	0.480943	Airway
TNFRSF19	27.8094	1.33423	3.34e-170	4.24e-169	0.538754	0.25303	Airway
KSR1	27.6918	1.08847	8.76e-169	1.11e-167	0.64062	0.358675	Airway
STK36	27.6792	1.76207	1.24e-168	1.57e-167	0.433407	0.141343	Airway
NECTIN4	27.6541	2.64075	2.49e-168	3.15e-167	0.35242	0.0592941	Airway
MAP7	27.6249	1.64188	5.59e-168	7.05e-167	0.453021	0.16115	Airway
KANSL1L	27.5834	1.22031	1.76e-167	2.22e-166	0.576084	0.299509	Airway
MYO5B	27.5672	1.91757	2.76e-167	3.47e-166	0.410946	0.118204	Airway
GLB1L	27.5208	2.28135	9.9e-167	1.25e-165	0.379627	0.0933072	Airway
ABI2	27.515	1.10793	1.16e-166	1.46e-165	0.622588	0.344763	Airway
DCDC2	27.5089	2.4203	1.37e-166	1.73e-165	0.362227	0.0699667	Airway
ENDOG	27.5001	1.8215	1.75e-166	2.2e-165	0.426131	0.14224	Airway
SORBS2	27.4953	1.15589	2e-166	2.5e-165	0.578614	0.284498	Airway
NELFCD	27.4581	0.953263	5.56e-166	6.97e-165	0.728567	0.467763	Airway
TGIF1	27.4218	0.954871	1.51e-165	1.89e-164	0.726352	0.451177	Airway
FHOD3	27.4002	2.63693	2.73e-165	3.41e-164	0.346726	0.0544246	Airway
ZNF440	27.3985	2.52858	2.86e-165	3.57e-164	0.358431	0.0709552	Airway
MAPK8IP1	27.3968	1.97973	2.99e-165	3.73e-164	0.400506	0.113408	Airway
UGDH	27.394	0.997935	3.24e-165	4.03e-164	0.68839	0.425786	Airway
BCL6	27.3935	0.889461	3.28e-165	4.08e-164	0.812717	0.570552	Airway
SCNN1G	27.3815	2.20537	4.55e-165	5.66e-164	0.381841	0.0936733	Airway
ATP12A	27.3662	4.48221	6.93e-165	8.6e-164	0.303069	0.0134368	Airway
ARHGAP32	27.3657	1.78853	7.03e-165	8.72e-164	0.421069	0.129627	Airway
GLIS3	27.361	2.04686	8e-165	9.9e-164	0.393546	0.105353	Airway
STT3B	27.3608	0.880388	8.04e-165	9.95e-164	0.808605	0.601289	Airway
SMAD2	27.3387	0.87821	1.47e-164	1.82e-163	0.797532	0.566763	Airway
CATIP	27.3364	4.20819	1.57e-164	1.93e-163	0.305916	0.0163109	Airway
STX2	27.3363	0.995573	1.57e-164	1.93e-163	0.700728	0.444056	Airway
TUFM	27.3308	0.837324	1.83e-164	2.25e-163	0.836444	0.610643	Airway
ITGA2	27.3305	1.25826	1.84e-164	2.27e-163	0.556469	0.274411	Airway
MAP3K13	27.3223	1.29833	2.3e-164	2.83e-163	0.533376	0.249076	Airway
WWC1	27.3214	1.24533	2.36e-164	2.9e-163	0.553622	0.265991	Airway
ATP6V1D	27.277	1.26577	7.95e-164	9.75e-163	0.54951	0.271922	Airway
KLHL6	27.2758	1.12961	8.21e-164	1e-162	0.611515	0.325468	Airway
COG7	27.2661	1.23453	1.07e-163	1.31e-162	0.560266	0.283528	Airway
DYNLL1	27.228	1.04192	3.03e-163	3.69e-162	0.683961	0.419233	Airway
C22orf23	27.2231	4.64295	3.46e-163	4.22e-162	0.300221	0.0124666	Airway
KLK13	27.2231	3.11951	3.47e-163	4.22e-162	0.328693	0.0408231	Airway
CYP2J2	27.2078	3.23825	5.26e-163	6.39e-162	0.322683	0.0345257	Airway
SNCAIP	27.185	2.42723	9.78e-163	1.19e-161	0.357482	0.0684656	Airway
TTLL6	27.159	3.54342	1.98e-162	2.41e-161	0.314774	0.0270018	Airway
MRNIP	27.0738	1.05649	2e-161	2.42e-160	0.644416	0.37808	Airway
GRAMD1C	27.0725	2.38626	2.08e-161	2.51e-160	0.360329	0.0737378	Airway
BPGM	27.0641	1.32393	2.61e-161	3.15e-160	0.522936	0.242046	Airway
MFSD6	27.0568	1.13911	3.18e-161	3.84e-160	0.583676	0.305239	Airway
FZD6	27.0445	1.18683	4.43e-161	5.34e-160	0.570389	0.292791	Airway
CFAP161	27.0243	2.7172	7.65e-161	9.22e-160	0.338817	0.0512576	Airway
LRP2BP	27.0176	3.04196	9.17e-161	1.1e-159	0.327112	0.0410427	Airway
PPP4R3B	27.0137	1.01324	1.02e-160	1.23e-159	0.680797	0.416725	Airway
H3F3A	27.0029	0.835963	1.37e-160	1.64e-159	0.852895	0.647842	Airway
KIAA1217	26.9966	1.05792	1.62e-160	1.94e-159	0.633977	0.346209	Airway
SERINC2	26.9929	1.48021	1.79e-160	2.15e-159	0.48434	0.204372	Airway
MAGED2	26.9724	0.903433	3.12e-160	3.73e-159	0.776969	0.559807	Airway
KTN1	26.8984	0.883083	2.3e-159	2.74e-158	0.775704	0.542947	Airway
RBM38	26.896	1.33675	2.44e-159	2.91e-158	0.513445	0.233479	Airway
CUEDC1	26.8659	1.14376	5.51e-159	6.54e-158	0.58684	0.317688	Airway
ETNK1	26.826	0.915978	1.61e-158	1.91e-157	0.740272	0.49178	Airway
GDF15	26.7981	1.40096	3.4e-158	4.03e-157	0.497627	0.21325	Airway
SATB1	26.7718	1.15518	6.88e-158	8.16e-157	0.579247	0.300077	Airway
BANF1	26.7519	0.839711	1.17e-157	1.39e-156	0.826321	0.610314	Airway
INTS10	26.6414	1.00557	2.25e-156	2.66e-155	0.658652	0.390638	Airway
TMPRSS3	26.6401	2.78063	2.33e-156	2.75e-155	0.333122	0.0516421	Airway
RASSF6	26.6221	2.38554	3.77e-156	4.43e-155	0.35242	0.0690148	Airway
BNIPL	26.5997	1.94225	6.84e-156	8.04e-155	0.39323	0.109929	Airway
PCYT2	26.5764	1.53567	1.27e-155	1.49e-154	0.455868	0.177718	Airway
RSPH10B2	26.5352	4.20875	3.81e-155	4.46e-154	0.297374	0.0170798	Airway
CPLANE1	26.5081	1.25172	7.81e-155	9.15e-154	0.534008	0.261817	Airway
RAD51B	26.5038	1.41952	8.77e-155	1.03e-153	0.4913	0.22017	Airway
WNK2	26.487	2.79262	1.37e-154	1.6e-153	0.328377	0.0461319	Airway
MROH9	26.4843	4.41347	1.47e-154	1.71e-153	0.293894	0.0138762	Airway
PPM1H	26.4724	2.2216	2.01e-154	2.35e-153	0.363176	0.0836781	Airway
VPS13C	26.4622	0.7801	2.64e-154	3.08e-153	0.867763	0.663567	Airway
GTF2H5	26.4456	1.22161	4.1e-154	4.77e-153	0.551091	0.282759	Airway
PRR15	26.4301	3.15536	6.18e-154	7.17e-153	0.316039	0.0361183	Airway
TOGARAM1	26.4226	1.31062	7.54e-154	8.73e-153	0.510914	0.234998	Airway
FHL2	26.3986	1.09617	1.42e-153	1.65e-152	0.604872	0.325138	Airway
LRBA	26.3618	1.14242	3.76e-153	4.34e-152	0.575134	0.300901	Airway
RAB4A	26.3457	0.974518	5.75e-153	6.64e-152	0.666878	0.397357	Airway
CORO2A	26.3439	1.63054	6.02e-153	6.95e-152	0.426764	0.148409	Airway
SSRP1	26.3357	0.965777	7.49e-153	8.64e-152	0.684277	0.43428	Airway
CACHD1	26.3352	1.69853	7.58e-153	8.73e-152	0.418855	0.139183	Airway
TACC2	26.3344	0.921633	7.74e-153	8.91e-152	0.725403	0.443818	Airway
LRWD1	26.312	2.06219	1.4e-152	1.61e-151	0.377729	0.101472	Airway
NCOA7	26.3088	0.9304	1.52e-152	1.75e-151	0.743119	0.500567	Airway
WDR27	26.3017	1.44505	1.83e-152	2.1e-151	0.469155	0.194614	Airway
BCO2	26.2739	2.50905	3.81e-152	4.36e-151	0.340082	0.0612895	Airway
SEMA4B	26.2655	1.28207	4.75e-152	5.43e-151	0.503954	0.225314	Airway
DSG2	26.2479	1.79662	7.56e-152	8.63e-151	0.407782	0.133581	Airway
ZC2HC1A	26.204	1.32147	2.39e-151	2.73e-150	0.506802	0.236957	Airway
CMTM4	26.1998	1.23823	2.67e-151	3.03e-150	0.523568	0.244005	Airway
LMAN1	26.1986	0.860129	2.76e-151	3.14e-150	0.792787	0.54615	Airway
CCDC138	26.13	2.40264	1.66e-150	1.89e-149	0.346726	0.0712664	Airway
HSPA4L	26.1056	2.42413	3.15e-150	3.56e-149	0.343246	0.0665983	Airway
SMIM5	26.0667	2.58853	8.7e-150	9.83e-149	0.332173	0.0554681	Airway
STYXL1	26.0573	1.76769	1.11e-149	1.26e-148	0.410946	0.141178	Airway
DAPP1	26.0502	1.71521	1.34e-149	1.51e-148	0.416008	0.142789	Airway
PRKCE	26.0495	1.09897	1.36e-149	1.53e-148	0.593167	0.330941	Airway
HACD4	26.0457	1.34275	1.51e-149	1.7e-148	0.493515	0.224435	Airway
LRRC61	26.0291	2.0707	2.32e-149	2.61e-148	0.366972	0.0898107	Airway
SYTL2	26.0189	1.07852	3.03e-149	3.4e-148	0.592218	0.31972	Airway
MYO1E	25.9357	1.14806	2.64e-148	2.96e-147	0.559949	0.287629	Airway
SPSB1	25.9254	1.0363	3.45e-148	3.86e-147	0.621322	0.348387	Airway
URB1	25.9033	1.36197	6.11e-148	6.84e-147	0.477381	0.205452	Airway
PHIP	25.8922	0.938779	8.14e-148	9.11e-147	0.688706	0.428258	Airway
ALDH1A3	25.8852	1.33957	9.77e-148	1.09e-146	0.487188	0.211145	Airway
CFAP410	25.8692	1.16964	1.48e-147	1.65e-146	0.546662	0.282082	Airway
CXCL14	25.8527	1.63168	2.27e-147	2.53e-146	0.433407	0.157416	Airway
NANS	25.8446	1.14565	2.8e-147	3.12e-146	0.559317	0.294347	Airway
PLEKHA7	25.84	1.37015	3.16e-147	3.51e-146	0.470421	0.192839	Airway
MBOAT1	25.8346	1.36748	3.63e-147	4.04e-146	0.477064	0.204829	Airway
ZFP36L1	25.8321	0.651488	3.86e-147	4.29e-146	0.916798	0.789258	Airway
EXPH5	25.7911	1.42461	1.12e-146	1.24e-145	0.456501	0.178944	Airway
PPP1R42	25.7822	4.11415	1.4e-146	1.56e-145	0.289465	0.0168784	Airway
PATJ	25.777	0.874907	1.61e-146	1.78e-145	0.75609	0.495698	Airway
IRX5	25.7667	1.84741	2.09e-146	2.32e-145	0.385637	0.110515	Airway
FNBP1L	25.7574	1.0465	2.66e-146	2.94e-145	0.61025	0.354648	Airway
WBP1L	25.6867	0.857828	1.65e-145	1.81e-144	0.758304	0.510325	Airway
KIAA0895	25.6852	2.02182	1.71e-145	1.89e-144	0.363493	0.0889503	Airway
DGKH	25.6793	1.15774	1.99e-145	2.19e-144	0.545397	0.28091	Airway
TMEM234	25.6578	1.1798	3.46e-145	3.81e-144	0.527365	0.252206	Airway
FAM3C	25.6297	0.835977	7.13e-145	7.83e-144	0.781715	0.546828	Airway
MAK	25.6177	3.47232	9.69e-145	1.06e-143	0.297058	0.0252627	Airway
TOM1L1	25.6021	1.27975	1.45e-144	1.58e-143	0.493831	0.223721	Airway
XPR1	25.5985	1.1349	1.58e-144	1.73e-143	0.540335	0.265423	Airway
CCDC88C	25.5716	1.23292	3.15e-144	3.45e-143	0.509965	0.23714	Airway
DIXDC1	25.542	1.11484	6.74e-144	7.35e-143	0.563746	0.293542	Airway
HOMER2	25.5244	1.86143	1.06e-143	1.15e-142	0.383107	0.112785	Airway
SMDT1	25.4449	0.838256	8.04e-143	8.74e-142	0.767479	0.526251	Airway
PLS1	25.4337	1.89778	1.07e-142	1.16e-141	0.376147	0.106598	Airway
MPC2	25.3801	1.08012	4.18e-142	4.53e-141	0.581462	0.319884	Airway
CNDP2	25.362	0.769867	6.63e-142	7.18e-141	0.86808	0.667411	Airway
IGHM	25.3519	1.09317	8.57e-142	9.27e-141	0.792154	0.528448	Airway
NCS1	25.3497	1.21023	9.07e-142	9.8e-141	0.481177	0.201552	Airway
TRMT1L	25.3173	1.22335	2.06e-141	2.22e-140	0.511863	0.250924	Airway
TMEM254	25.2896	1.72441	4.15e-141	4.48e-140	0.396394	0.129792	Airway
FDXR	25.2668	2.13062	7.4e-141	7.97e-140	0.357482	0.0938564	Airway
ARL3	25.2275	1.16596	2e-140	2.15e-139	0.534008	0.277633	Airway
MEAF6	25.1682	0.863299	8.94e-140	9.61e-139	0.719709	0.476934	Airway
DNER	25.1475	3.20042	1.5e-139	1.61e-138	0.296742	0.0297477	Airway
CSTF3	25.1466	0.92112	1.54e-139	1.65e-138	0.666245	0.403855	Airway
ATXN7L3B	25.1461	0.914838	1.56e-139	1.67e-138	0.675103	0.425548	Airway
SNTB1	25.1125	0.975789	3.63e-139	3.89e-138	0.635875	0.373064	Airway
MLPH	25.0922	0.833686	6.06e-139	6.47e-138	0.8472	0.596035	Airway
ABHD2	25.0873	0.795648	6.85e-139	7.32e-138	0.797216	0.583495	Airway
GCC2	25.0811	1.02566	7.99e-139	8.53e-138	0.602974	0.352506	Airway
C3orf52	25.0627	1.51738	1.27e-138	1.35e-137	0.42708	0.161571	Airway
NSMCE1	25.0597	1.02684	1.37e-138	1.46e-137	0.602974	0.348644	Airway
STPG1	25.0587	2.16803	1.4e-138	1.49e-137	0.349573	0.0858199	Airway
WNT7B	25.0409	2.09399	2.2e-138	2.33e-137	0.346726	0.0782594	Airway
MCAT	25.034	1.48882	2.61e-138	2.77e-137	0.429611	0.165178	Airway
MRFAP1L1	24.9849	0.781883	8.93e-138	9.45e-137	0.807972	0.580822	Airway
PTPRZ1	24.9474	2.9648	2.28e-137	2.41e-136	0.309079	0.0480174	Airway
GRHL1	24.9224	2.20749	4.26e-137	4.49e-136	0.339766	0.075367	Airway
PRKCD	24.8928	0.878447	8.9e-137	9.37e-136	0.715913	0.466756	Airway
JHY	24.8796	1.6911	1.24e-136	1.3e-135	0.394812	0.133709	Airway
PARD3	24.8772	0.955539	1.31e-136	1.38e-135	0.634293	0.373302	Airway
RAB25	24.8494	1.0833	2.62e-136	2.76e-135	0.549826	0.276572	Airway
AUTS2	24.8178	1.0354	5.76e-136	6.05e-135	0.582094	0.324552	Airway
PRR7	24.8168	2.35167	5.91e-136	6.2e-135	0.327112	0.0632849	Airway
B9D2	24.8141	1.96135	6.32e-136	6.62e-135	0.361278	0.0989456	Airway
COA3	24.7473	0.962705	3.31e-135	3.47e-134	0.627966	0.379307	Airway
LRRN1	24.744	1.9848	3.6e-135	3.77e-134	0.36286	0.10268	Airway
XRCC1	24.7351	1.0837	4.49e-135	4.69e-134	0.551724	0.294915	Airway
USP21	24.7346	1.10747	4.54e-135	4.74e-134	0.538121	0.275162	Airway
MDM1	24.7292	1.59116	5.19e-135	5.41e-134	0.402404	0.138213	Airway
IFT20	24.7122	0.957709	7.91e-135	8.25e-134	0.62417	0.37235	Airway
VMO1	24.709	2.01865	8.56e-135	8.91e-134	0.361911	0.104602	Airway
POFUT2	24.6745	1.03559	2.01e-134	2.09e-133	0.577665	0.319445	Airway
AC013470.2	24.6433	3.80297	4.34e-134	4.51e-133	0.279026	0.0175924	Airway
WDR92	24.6207	1.65801	7.59e-134	7.88e-133	0.395761	0.136235	Airway
RASEF	24.5375	1.535	5.89e-133	6.1e-132	0.40019	0.135192	Airway
KIAA0825	24.5366	1.95789	6.01e-133	6.22e-132	0.36286	0.107751	Airway
KCNH3	24.5348	3.21752	6.29e-133	6.51e-132	0.289782	0.0293267	Airway
FGFR3	24.5201	1.38386	9.03e-133	9.33e-132	0.445745	0.184491	Airway
PMM1	24.5073	0.883606	1.23e-132	1.28e-131	0.688073	0.444623	Airway
MKS1	24.5054	1.86578	1.29e-132	1.33e-131	0.364442	0.104163	Airway
COL4A5	24.4646	1.14014	3.52e-132	3.63e-131	0.509649	0.244169	Airway
FAM174B	24.4321	1.0205	7.79e-132	8.03e-131	0.570389	0.305587	Airway
PIAS3	24.4265	1.14298	8.94e-132	9.2e-131	0.5087	0.250961	Airway
CCDC181	24.4214	3.24677	1.01e-131	1.04e-130	0.287251	0.0282283	Airway
PIM3	24.3941	0.828761	1.98e-131	2.03e-130	0.739956	0.494819	Airway
CFTR	24.3572	2.04264	4.87e-131	4.98e-130	0.346409	0.0866254	Airway
GABRB3	24.2986	3.04414	2.03e-130	2.07e-129	0.293894	0.0367957	Airway
STEAP4	24.2786	0.994494	3.3e-130	3.37e-129	0.609617	0.350126	Airway
KLK10	24.2358	2.3485	9.34e-130	9.52e-129	0.320468	0.0614359	Airway
ARFGEF3	24.2122	1.70431	1.65e-129	1.68e-128	0.37931	0.121719	Airway
ECHS1	24.1894	0.82337	2.87e-129	2.92e-128	0.745017	0.505529	Airway
DALRD3	24.1824	1.6314	3.41e-129	3.46e-128	0.393863	0.141142	Airway
MPP7	24.1819	1.05119	3.45e-129	3.5e-128	0.544764	0.284864	Airway
FAM83H	24.1542	1.3057	6.75e-129	6.84e-128	0.452388	0.195401	Airway
CAPS2	24.1505	2.87825	7.38e-129	7.48e-128	0.299589	0.0449786	Airway
CEP170B	24.1407	1.09708	9.36e-129	9.48e-128	0.516292	0.255483	Airway
CCNA1	24.134	3.80262	1.1e-128	1.11e-127	0.273964	0.0181782	Airway
SMIM6	24.1071	2.86002	2.11e-128	2.12e-127	0.295476	0.0395233	Airway
EPHA2	24.0912	1.28806	3.09e-128	3.11e-127	0.460614	0.202907	Airway
RHOBTB3	24.0675	0.823226	5.48e-128	5.51e-127	0.73869	0.496979	Airway
PABPC1L	24.0395	0.938444	1.08e-127	1.08e-126	0.613097	0.358474	Airway
TRIM41	24.0348	1.05679	1.2e-127	1.21e-126	0.548561	0.301779	Airway
JUP	24.0011	0.869054	2.71e-127	2.71e-126	0.708953	0.477264	Airway
SSBP2	23.9958	1.03721	3.08e-127	3.08e-126	0.561531	0.311793	Airway
IPO11	23.9867	1.51045	3.83e-127	3.83e-126	0.415375	0.16558	Airway
CDH1	23.9858	1.1909	3.91e-127	3.91e-126	0.490351	0.229561	Airway
GPBP1	23.9846	0.823569	4.03e-127	4.02e-126	0.726036	0.489968	Airway
DLG5	23.9705	1.17774	5.65e-127	5.64e-126	0.490668	0.235273	Airway
FBXL2	23.9596	2.03976	7.34e-127	7.32e-126	0.342297	0.08917	Airway
BBS9	23.9337	1.3226	1.37e-126	1.36e-125	0.456501	0.208527	Airway
ENAH	23.9254	0.795527	1.67e-126	1.66e-125	0.778235	0.538864	Airway
CWH43	23.9206	3.66747	1.87e-126	1.86e-125	0.273015	0.019423	Airway
EBNA1BP2	23.9204	1.04097	1.88e-126	1.87e-125	0.557419	0.312324	Airway
LCA5L	23.9171	3.27438	2.03e-126	2.02e-125	0.281873	0.0286311	Airway
C5orf15	23.895	0.953774	3.45e-126	3.42e-125	0.595065	0.346923	Airway
ARMC9	23.8587	1.43808	8.22e-126	8.13e-125	0.415375	0.161919	Airway
CNOT11	23.8336	1.11047	1.5e-125	1.48e-124	0.521987	0.277267	Airway
ARHGEF28	23.8047	1.45318	2.98e-125	2.95e-124	0.414109	0.160125	Airway
SMIM14	23.7484	0.919105	1.14e-124	1.12e-123	0.641569	0.409311	Airway
PRUNE2	23.7143	1.03499	2.57e-124	2.52e-123	0.51218	0.253799	Airway
ST8SIA4	23.6944	1.11645	4.12e-124	4.05e-123	0.51914	0.273496	Airway
LXN	23.6867	1.04028	4.95e-124	4.85e-123	0.544764	0.292114	Airway
HES4	23.5975	0.867452	4.09e-123	4e-122	0.655172	0.40402	Airway
SUSD4	23.5871	2.34287	5.23e-123	5.11e-122	0.309396	0.0575733	Airway
SPIRE2	23.5793	1.8062	6.28e-123	6.13e-122	0.353686	0.102058	Airway
SMAD3	23.574	0.805797	7.13e-123	6.95e-122	0.712749	0.473785	Airway
SGPL1	23.5716	1.06347	7.54e-123	7.35e-122	0.52863	0.282796	Airway
FOXP2	23.5612	1.94499	9.65e-123	9.4e-122	0.340399	0.0892981	Airway
CDC14A	23.5347	1.3906	1.8e-122	1.75e-121	0.431193	0.186248	Airway
GLB1L2	23.5093	2.84795	3.27e-122	3.18e-121	0.289782	0.0407681	Airway
NAV2	23.5087	0.992626	3.32e-122	3.22e-121	0.554255	0.297276	Airway
WDR73	23.5085	1.14229	3.34e-122	3.24e-121	0.495729	0.247428	Airway
SERP1	23.5077	0.689915	3.4e-122	3.3e-121	0.869978	0.685553	Airway
ERBB2	23.5048	0.942818	3.65e-122	3.53e-121	0.59633	0.34652	Airway
IGF1R	23.5042	0.892536	3.69e-122	3.57e-121	0.633028	0.389997	Airway
FAM107B	23.4875	0.818191	5.47e-122	5.28e-121	0.717494	0.48065	Airway
ZDHHC1	23.4863	1.47591	5.63e-122	5.43e-121	0.405252	0.157489	Airway
SMIM19	23.4648	1.08553	9.34e-122	9e-121	0.52863	0.289185	Airway
TMEM45B	23.4386	2.32162	1.73e-121	1.66e-120	0.315407	0.0678065	Airway
TMEM59	23.436	0.723334	1.83e-121	1.76e-120	0.829484	0.639842	Airway
LRRC27	23.4076	1.61684	3.58e-121	3.44e-120	0.378045	0.129242	Airway
CCDC34	23.3986	2.31256	4.42e-121	4.25e-120	0.312559	0.0649691	Airway
GPC1	23.3865	0.935996	5.86e-121	5.62e-120	0.631762	0.394739	Airway
RANBP9	23.3524	0.809463	1.3e-120	1.25e-119	0.736476	0.503021	Airway
TTC39A	23.3475	1.41578	1.46e-120	1.4e-119	0.409997	0.159137	Airway
ANKRD37	23.3043	1.36746	4.01e-120	3.84e-119	0.401772	0.146688	Airway
ASTN2	23.2981	2.02298	4.63e-120	4.43e-119	0.332806	0.0860396	Airway
IGF2BP2	23.2714	1.5225	8.64e-120	8.24e-119	0.390383	0.143228	Airway
MAL2	23.2518	0.893238	1.36e-119	1.3e-118	0.630497	0.36911	Airway
LGALS8	23.251	0.938124	1.39e-119	1.32e-118	0.591585	0.345934	Airway
KDM7A	23.232	0.995707	2.16e-119	2.06e-118	0.565011	0.323527	Airway
COL28A1	23.2054	3.38862	4.02e-119	3.81e-118	0.271433	0.0260499	Airway
THADA	23.1911	1.01073	5.59e-119	5.31e-118	0.549826	0.307399	Airway
ERBIN	23.1383	0.850546	1.91e-118	1.81e-117	0.673205	0.432065	Airway
ZNF428	23.1344	0.851512	2.09e-118	1.98e-117	0.650743	0.40424	Airway
ECE1	23.1254	0.723481	2.57e-118	2.43e-117	0.836444	0.637096	Airway
BCL7A	23.1153	1.50066	3.25e-118	3.07e-117	0.38627	0.138798	Airway
MYOF	23.1009	0.755365	4.54e-118	4.29e-117	0.790256	0.576282	Airway
NAALADL2	23.0994	1.75067	4.69e-118	4.43e-117	0.357165	0.114359	Airway
NT5DC1	23.0987	1.11406	4.78e-118	4.51e-117	0.495413	0.252993	Airway
DLG1	23.0882	0.844775	6.08e-118	5.74e-117	0.652958	0.411617	Airway
FLRT3	23.0869	1.11706	6.28e-118	5.91e-117	0.489086	0.240508	Airway
HECTD1	23.074	0.770555	8.45e-118	7.95e-117	0.736476	0.51481	Airway
GADD45G	23.0713	1.00558	9e-118	8.46e-117	0.52515	0.270915	Airway
G3BP2	23.0598	0.683404	1.17e-117	1.1e-116	0.85764	0.671402	Airway
IQCB1	23.0207	1.18531	2.89e-117	2.71e-116	0.460297	0.214037	Airway
TUB	23.0142	1.71327	3.36e-117	3.15e-116	0.360645	0.116703	Airway
DEUP1	22.9841	2.65122	6.72e-117	6.3e-116	0.28472	0.0395416	Airway
TFAP2A	22.9805	3.24999	7.3e-117	6.84e-116	0.270168	0.0263062	Airway
IFT122	22.9567	1.09023	1.26e-116	1.18e-115	0.497627	0.251089	Airway
CERS6	22.9422	1.14613	1.76e-116	1.65e-115	0.477697	0.234723	Airway
TMEM107	22.9023	1.7017	4.41e-116	4.1e-115	0.358115	0.11608	Airway
IGFBP3	22.8975	0.943531	4.92e-116	4.58e-115	0.542233	0.284279	Airway
WDR45B	22.8868	0.814937	6.28e-116	5.84e-115	0.672256	0.440248	Airway
CRISPLD1	22.8745	2.34693	8.34e-116	7.75e-115	0.300854	0.057134	Airway
TMTC2	22.8716	1.05375	8.92e-116	8.28e-115	0.50174	0.254604	Airway
SLC4A11	22.8562	2.76698	1.27e-115	1.18e-114	0.284404	0.0425255	Airway
CIPC	22.8557	1.22789	1.28e-115	1.19e-114	0.439734	0.194376	Airway
SEMA3C	22.8461	0.959555	1.6e-115	1.48e-114	0.566909	0.324406	Airway
VRK3	22.837	1.05713	1.97e-115	1.82e-114	0.506485	0.264929	Airway
SPAG7	22.8339	0.7872	2.11e-115	1.95e-114	0.706422	0.482737	Airway
CEP162	22.8248	1.55227	2.6e-115	2.4e-114	0.383423	0.14365	Airway
ZSCAN18	22.8193	0.828669	2.95e-115	2.72e-114	0.638722	0.388753	Airway
FAM118A	22.7845	0.799245	6.53e-115	6.02e-114	0.727618	0.479094	Airway
UNC119B	22.7833	1.37638	6.71e-115	6.18e-114	0.416957	0.179878	Airway
MYO5C	22.7818	1.09833	6.95e-115	6.4e-114	0.479911	0.230147	Airway
ASB14	22.7737	3.45388	8.36e-115	7.7e-114	0.263524	0.0219859	Airway
SGPP2	22.7706	1.59193	8.96e-115	8.23e-114	0.364125	0.119687	Airway
INSR	22.7571	0.971773	1.22e-114	1.12e-113	0.552357	0.31053	Airway
DMTN	22.736	1.11546	1.97e-114	1.81e-113	0.479595	0.234156	Airway
KRT80	22.7356	2.33099	1.99e-114	1.83e-113	0.306232	0.0666166	Airway
ABHD17B	22.6765	1.04583	7.64e-114	6.98e-113	0.509649	0.269505	Airway
SCNN1B	22.6727	1.35651	8.34e-114	7.62e-113	0.411262	0.167045	Airway
ZNF33A	22.6637	0.862466	1.02e-113	9.32e-113	0.608984	0.367609	Airway
CFAP20	22.6553	1.16155	1.24e-113	1.13e-112	0.463461	0.226669	Airway
SYBU	22.6145	1.4312	3.12e-113	2.84e-112	0.388485	0.14365	Airway
SQLE	22.612	1.50906	3.3e-113	3.01e-112	0.387536	0.150771	Airway
DDAH1	22.6082	0.908339	3.6e-113	3.27e-112	0.589687	0.351206	Airway
ZNF3	22.5971	1.26097	4.63e-113	4.2e-112	0.433724	0.194303	Airway
LKAAEAR1	22.5924	3.08331	5.14e-113	4.67e-112	0.269535	0.0298576	Airway
CHCHD5	22.5857	1.00994	5.99e-113	5.43e-112	0.520089	0.278274	Airway
EML2	22.573	1.09527	7.98e-113	7.23e-112	0.479911	0.238549	Airway
CHCHD1	22.5548	0.804508	1.21e-112	1.09e-111	0.662132	0.414693	Airway
DSC3	22.55	2.85383	1.34e-112	1.21e-111	0.27776	0.0384615	Airway
MPDZ	22.5411	0.998104	1.64e-112	1.48e-111	0.534957	0.298997	Airway
CBX3	22.5221	0.777227	2.52e-112	2.28e-111	0.726036	0.489199	Airway
PKIB	22.5185	2.33527	2.73e-112	2.47e-111	0.299905	0.0611614	Airway
PLEKHF2	22.5158	0.92071	2.91e-112	2.62e-111	0.572604	0.334438	Airway
RALGPS2	22.5134	1.55591	3.07e-112	2.76e-111	0.370769	0.130689	Airway
ZMYND12	22.4829	2.95662	6.1e-112	5.49e-111	0.272382	0.0339033	Airway
C2orf50	22.4759	3.7523	7.15e-112	6.42e-111	0.255299	0.0171347	Airway
ZCRB1	22.4698	0.856926	8.2e-112	7.36e-111	0.619741	0.380515	Airway
STK39	22.4422	0.995016	1.53e-111	1.37e-110	0.521354	0.280764	Airway
HHAT	22.3556	1.92527	1.07e-110	9.55e-110	0.322999	0.0846849	Airway
SOX4	22.3553	0.802122	1.07e-110	9.59e-110	0.69535	0.45828	Airway
BTBD1	22.3492	0.844724	1.23e-110	1.1e-109	0.629864	0.399334	Airway
CASZ1	22.3474	0.880026	1.28e-110	1.15e-109	0.580829	0.329385	Airway
PRPF40A	22.3005	0.762644	3.66e-110	3.26e-109	0.712749	0.477337	Airway
PRSS23	22.2776	0.734407	6.1e-110	5.43e-109	0.796583	0.62408	Airway
C2orf73	22.2659	2.72093	7.92e-110	7.05e-109	0.273648	0.0363197	Airway
PSMG3	22.2514	1.10524	1.09e-109	9.74e-109	0.470104	0.234156	Airway
IGHD	22.2399	1.20327	1.41e-109	1.26e-108	0.441949	0.192564	Airway
UAP1	22.2275	0.925298	1.86e-109	1.65e-108	0.55552	0.319573	Airway
ERBB3	22.187	1.0423	4.59e-109	4.07e-108	0.47485	0.222367	Airway
REV1	22.169	0.825011	6.85e-109	6.07e-108	0.638722	0.402629	Airway
WWOX	22.129	0.83974	1.66e-108	1.47e-107	0.617526	0.385329	Airway
INHBB	22.1246	2.07254	1.83e-108	1.62e-107	0.307814	0.0714678	Airway
BBS4	22.1112	1.29216	2.46e-108	2.18e-107	0.411262	0.175905	Airway
VDAC3	22.093	0.769516	3.69e-108	3.26e-107	0.699462	0.470271	Airway
HDGF	22.0926	0.710273	3.72e-108	3.28e-107	0.774438	0.54994	Airway
PTOV1	22.0822	0.763839	4.69e-108	4.13e-107	0.695982	0.471442	Airway
SLC7A2	22.075	1.47829	5.49e-108	4.84e-107	0.384372	0.151393	Airway
PACS1	22.0742	0.785684	5.6e-108	4.93e-107	0.688706	0.462179	Airway
GTF2E2	22.0706	0.963535	6.05e-108	5.32e-107	0.529263	0.292901	Airway
SEM1	22.0607	0.720158	7.54e-108	6.62e-107	0.780133	0.556914	Airway
PSPH	22.0603	1.64317	7.6e-108	6.68e-107	0.350522	0.117215	Airway
TTC8	22.0237	1.28635	1.71e-107	1.5e-106	0.411579	0.177443	Airway
DNAJC10	21.9955	0.950049	3.18e-107	2.79e-106	0.544448	0.311958	Airway
RAB11B	21.9813	0.687825	4.35e-107	3.8e-106	0.805758	0.61262	Airway
IDH2	21.9799	0.791804	4.49e-107	3.92e-106	0.662449	0.435983	Airway
LSR	21.9713	0.832092	5.42e-107	4.74e-106	0.630497	0.394904	Airway
DOCK1	21.9523	0.739336	8.23e-107	7.18e-106	0.731098	0.512778	Airway
CDKL1	21.9352	1.5502	1.2e-106	1.04e-105	0.368554	0.139293	Airway
UBE2H	21.926	0.803784	1.47e-106	1.28e-105	0.643151	0.413814	Airway
PKP3	21.8894	1.64228	3.28e-106	2.85e-105	0.346093	0.112071	Airway
EPS8	21.8549	0.999199	6.99e-106	6.07e-105	0.511863	0.279025	Airway
DTX3	21.84	0.940731	9.68e-106	8.4e-105	0.533059	0.30015	Airway
AKNA	21.8274	0.701416	1.27e-105	1.11e-104	0.792787	0.57663	Airway
HSP90AB1	21.8061	0.602001	2.03e-105	1.76e-104	0.894337	0.743419	Airway
TMEM54	21.7747	1.03921	4.03e-105	3.48e-104	0.478962	0.241533	Airway
NDUFV2	21.7736	0.710745	4.13e-105	3.56e-104	0.761468	0.540256	Airway
PLCB4	21.7511	0.976746	6.74e-105	5.81e-104	0.518823	0.285578	Airway
ZNF385A	21.744	0.921743	7.87e-105	6.78e-104	0.535274	0.302145	Airway
STK38	21.7412	0.968808	8.37e-105	7.21e-104	0.527048	0.297679	Airway
SNAPC4	21.7376	1.43799	9.05e-105	7.79e-104	0.383107	0.157215	Airway
TPRG1L	21.7231	0.796504	1.24e-104	1.07e-103	0.645682	0.426866	Airway
EPB41L4A	21.7155	1.06888	1.46e-104	1.26e-103	0.478962	0.249991	Airway
GBP6	21.6994	3.55133	2.08e-104	1.79e-103	0.249605	0.0195877	Airway
DUSP10	21.6959	1.3119	2.24e-104	1.93e-103	0.406833	0.178486	Airway
ECI2	21.6819	0.970667	3.04e-104	2.61e-103	0.526732	0.305587	Airway
PNMA1	21.6799	1.05065	3.18e-104	2.72e-103	0.476748	0.244774	Airway
EMC2	21.6796	0.811423	3.2e-104	2.74e-103	0.628599	0.400048	Airway
STAP2	21.6707	1.65223	3.88e-104	3.32e-103	0.340399	0.10916	Airway
PRRG4	21.6483	1.42883	6.31e-104	5.4e-103	0.36982	0.137407	Airway
ZNHIT6	21.6396	0.907416	7.61e-104	6.51e-103	0.556153	0.329239	Airway
USP28	21.6374	1.34641	7.99e-104	6.82e-103	0.38975	0.15921	Airway
CAMSAP1	21.6361	1.15029	8.21e-104	7.01e-103	0.438785	0.209076	Airway
WDPCP	21.6245	1.63049	1.06e-103	9.01e-103	0.34546	0.116355	Airway
EGFR	21.5993	0.844878	1.82e-103	1.55e-102	0.608352	0.384377	Airway
FAF1	21.5761	0.952028	3.01e-103	2.56e-102	0.528314	0.300718	Airway
GALC	21.5748	0.932124	3.1e-103	2.64e-102	0.543183	0.31798	Airway
MIA2	21.5746	1.01401	3.11e-103	2.65e-102	0.479595	0.247776	Airway
SRPK1	21.5735	1.04557	3.19e-103	2.71e-102	0.482126	0.256471	Airway
SPATA4	21.5596	3.33641	4.31e-103	3.66e-102	0.250237	0.0213635	Airway
AAGAB	21.5594	1.01004	4.32e-103	3.67e-102	0.491617	0.263721	Airway
ELOF1	21.5513	0.847835	5.15e-103	4.36e-102	0.589054	0.363234	Airway
RNF6	21.5314	1.14883	7.91e-103	6.7e-102	0.443531	0.217241	Airway
CLTA	21.5199	0.669259	1.01e-102	8.58e-102	0.836444	0.638451	Airway
LRRC73	21.5108	2.95652	1.23e-102	1.04e-101	0.257513	0.0286494	Airway
OXTR	21.4833	2.85578	2.23e-102	1.89e-101	0.26131	0.032933	Airway
BUD23	21.4773	0.821529	2.54e-102	2.14e-101	0.604239	0.380094	Airway
MBTPS1	21.4721	0.669887	2.84e-102	2.39e-101	0.807339	0.606726	Airway
GGA1	21.4655	0.821417	3.27e-102	2.76e-101	0.604556	0.370318	Airway
ATP6V1G1	21.4651	0.924521	3.3e-102	2.78e-101	0.54603	0.321202	Airway
COQ9	21.437	0.945869	6.04e-102	5.08e-101	0.515027	0.284553	Airway
KMT5A	21.3843	0.91404	1.87e-101	1.57e-100	0.533376	0.303079	Airway
JAG2	21.3735	1.18461	2.36e-101	1.98e-100	0.419804	0.190038	Airway
PCBD1	21.3732	0.765695	2.37e-101	1.99e-100	0.658652	0.432852	Airway
LRIG3	21.3611	1.39194	3.07e-101	2.58e-100	0.385954	0.163292	Airway
CRYM	21.3547	2.49235	3.53e-101	2.96e-100	0.275546	0.0498847	Airway
NDUFAF8	21.3386	0.756882	4.98e-101	4.16e-100	0.670041	0.437667	Airway
LLGL2	21.3221	0.843859	7.08e-101	5.91e-100	0.568175	0.33171	Airway
MIDN	21.3195	0.707636	7.49e-101	6.25e-100	0.718127	0.498279	Airway
WDR77	21.303	1.01265	1.07e-100	8.89e-100	0.485289	0.260535	Airway
RDH10	21.2648	0.963621	2.4e-100	2e-99	0.516925	0.289148	Airway
RPP38	21.2585	1.17461	2.75e-100	2.29e-99	0.428978	0.20428	Airway
TBX1	21.2435	1.38693	3.79e-100	3.15e-99	0.360962	0.127888	Airway
RALGAPA2	21.2219	1.0177	5.99e-100	4.98e-99	0.485606	0.260755	Airway
CHL1	21.2146	1.58954	7e-100	5.81e-99	0.346409	0.121243	Airway
FAT1	21.1929	0.91667	1.11e-99	9.19e-99	0.536855	0.308717	Airway
NDUFAB1	21.1715	0.828592	1.75e-99	1.45e-98	0.602025	0.383023	Airway
SPIDR	21.1381	0.885608	3.55e-99	2.94e-98	0.533692	0.303116	Airway
ZBTB18	21.1243	1.05975	4.76e-99	3.93e-98	0.446378	0.215264	Airway
RITA1	21.1195	1.26021	5.27e-99	4.35e-98	0.398292	0.174075	Airway
RAB3GAP1	21.1049	0.725678	7.17e-99	5.92e-98	0.710218	0.489877	Airway
SOX5	21.0871	0.885375	1.05e-98	8.62e-98	0.529896	0.297514	Airway
TRIP12	21.064	0.660432	1.7e-98	1.4e-97	0.819677	0.623787	Airway
PNPLA4	21.0417	1.53245	2.72e-98	2.24e-97	0.354002	0.132446	Airway
USP2	21.031	2.17191	3.41e-98	2.8e-97	0.289465	0.0666349	Airway
PRKAB1	21.0274	0.719975	3.69e-98	3.02e-97	0.710851	0.490188	Airway
TSPYL4	21.0047	1.12692	5.94e-98	4.87e-97	0.427396	0.201552	Airway
EPS8L2	20.9877	0.777366	8.49e-98	6.96e-97	0.635875	0.389046	Airway
BORCS7	20.9507	0.918432	1.85e-97	1.51e-96	0.520721	0.297679	Airway
LMO3	20.9348	0.742238	2.58e-97	2.11e-96	0.732047	0.496284	Airway
CASTOR3	20.9346	1.70083	2.59e-97	2.12e-96	0.325214	0.102625	Airway
SOCS6	20.9336	0.874431	2.65e-97	2.16e-96	0.530528	0.298942	Airway
SLC30A9	20.9263	0.757529	3.08e-97	2.52e-96	0.642202	0.412532	Airway
SLC15A2	20.9129	1.20342	4.08e-97	3.33e-96	0.404935	0.180354	Airway
GFPT1	20.9121	0.864969	4.16e-97	3.39e-96	0.562164	0.344817	Airway
TP53INP1	20.8962	0.80635	5.8e-97	4.72e-96	0.594748	0.365559	Airway
GALNT6	20.8938	1.929	6.09e-97	4.95e-96	0.301487	0.079669	Airway
NDE1	20.889	0.885226	6.74e-97	5.48e-96	0.539386	0.31463	Airway
INPP4B	20.8747	1.41842	9.1e-97	7.39e-96	0.362227	0.139073	Airway
UQCRC1	20.8303	0.68266	2.3e-96	1.87e-95	0.758621	0.546461	Airway
CAPN5	20.8183	1.42086	2.95e-96	2.4e-95	0.359064	0.138194	Airway
ENO4	20.8056	3.3897	3.85e-96	3.12e-95	0.241696	0.0213085	Airway
H1F0	20.7901	0.712244	5.32e-96	4.31e-95	0.713065	0.495533	Airway
TTC5	20.778	1.30845	6.85e-96	5.54e-95	0.378045	0.155823	Airway
GFOD2	20.7751	0.980209	7.28e-96	5.87e-95	0.471686	0.245561	Airway
CEP250	20.7689	1.21231	8.28e-96	6.68e-95	0.397026	0.172098	Airway
TTLL3	20.7512	0.804771	1.19e-95	9.63e-95	0.587472	0.366584	Airway
CCL28	20.7051	1.74319	3.11e-95	2.5e-94	0.314141	0.0938564	Airway
VPS13A	20.7049	0.746018	3.13e-95	2.52e-94	0.622271	0.387618	Airway
GNL3	20.6901	0.762415	4.26e-95	3.42e-94	0.650743	0.425292	Airway
GADD45GIP1	20.6769	0.686069	5.6e-95	4.49e-94	0.727618	0.509318	Airway
GALK2	20.6586	0.870795	8.16e-95	6.55e-94	0.547612	0.329367	Airway
NAP1L4	20.6561	0.675714	8.6e-95	6.9e-94	0.768744	0.55166	Airway
SDHAF4	20.6457	1.33596	1.07e-94	8.55e-94	0.378361	0.161315	Airway
USP9X	20.641	0.700805	1.18e-94	9.42e-94	0.753875	0.536448	Airway
OGFOD2	20.6251	1.0468	1.63e-94	1.31e-93	0.449225	0.22817	Airway
IKZF2	20.6148	1.42374	2.02e-94	1.62e-93	0.349257	0.127339	Airway
DPM1	20.5768	0.805953	4.43e-94	3.54e-93	0.586207	0.365412	Airway
OCIAD2	20.5694	1.07103	5.16e-94	4.12e-93	0.44701	0.228902	Airway
C9orf72	20.5668	1.00395	5.44e-94	4.34e-93	0.460614	0.23789	Airway
DIS3L2	20.5639	0.878946	5.78e-94	4.61e-93	0.526416	0.305715	Airway
SPP1	20.5375	1.40153	9.95e-94	7.91e-93	0.369503	0.151375	Airway
UNC93B1	20.5291	0.923416	1.18e-93	9.41e-93	0.524518	0.308406	Airway
SH3GLB2	20.5254	0.706149	1.28e-93	1.01e-92	0.667827	0.442024	Airway
MGMT	20.5066	0.971606	1.88e-93	1.49e-92	0.480544	0.26383	Airway
STIM2	20.5011	0.926271	2.11e-93	1.67e-92	0.503954	0.282869	Airway
TRAPPC9	20.4794	0.796488	3.29e-93	2.6e-92	0.582727	0.359408	Airway
NAA38	20.4666	0.681618	4.27e-93	3.38e-92	0.74217	0.532951	Airway
PLA2G6	20.4574	1.12411	5.16e-93	4.08e-92	0.413477	0.193479	Airway
SRP9	20.4427	0.746295	6.97e-93	5.5e-92	0.646314	0.423553	Airway
INPP5E	20.4405	1.21632	7.3e-93	5.76e-92	0.398924	0.183393	Airway
LGR4	20.4126	1.15443	1.29e-92	1.02e-91	0.394812	0.17056	Airway
TRIT1	20.4098	1.21178	1.37e-92	1.08e-91	0.396077	0.178779	Airway
TUBGCP2	20.3663	0.790003	3.33e-92	2.61e-91	0.580512	0.359664	Airway
RAI14	20.3634	0.823505	3.53e-92	2.78e-91	0.556469	0.334236	Airway
CDRT4	20.3443	1.24354	5.21e-92	4.09e-91	0.380576	0.161004	Airway
AFTPH	20.3385	0.841074	5.86e-92	4.59e-91	0.546346	0.32847	Airway
MMP24OS	20.3351	0.65318	6.29e-92	4.92e-91	0.781398	0.576594	Airway
B3GNT3	20.3317	3.21799	6.74e-92	5.27e-91	0.240747	0.0258851	Airway
HADH	20.3184	0.902218	8.84e-92	6.91e-91	0.512812	0.298246	Airway
LRRC45	20.3115	1.63352	1.02e-91	7.95e-91	0.32205	0.106085	Airway
PIP	20.2933	4.2564	1.47e-91	1.15e-90	0.225878	0.0111668	Airway
TTC6	20.2911	2.73037	1.54e-91	1.2e-90	0.251186	0.0358803	Airway
CNOT9	20.2889	0.866588	1.61e-91	1.26e-90	0.522936	0.303958	Airway
C3	20.2518	0.567806	3.42e-91	2.66e-90	0.948118	0.838776	Airway
ADH7	20.2438	3.72827	4.03e-91	3.13e-90	0.231256	0.0170066	Airway
SLFN13	20.2402	2.41772	4.33e-91	3.37e-90	0.263208	0.0474499	Airway
ANXA11	20.2366	0.516639	4.67e-91	3.62e-90	0.94274	0.828635	Airway
RASSF10	20.2263	2.32261	5.74e-91	4.45e-90	0.264157	0.04853	Airway
BCL2L1	20.2253	0.642194	5.87e-91	4.55e-90	0.828219	0.63219	Airway
KIAA0319L	20.2235	0.83903	6.08e-91	4.71e-90	0.543499	0.326896	Airway
KDM5B	20.2174	0.75462	6.88e-91	5.33e-90	0.596963	0.369787	Airway
FOXC1	20.2112	1.47097	7.8e-91	6.04e-90	0.332173	0.112474	Airway
FOLR1	20.1998	0.765039	9.83e-91	7.6e-90	0.689022	0.470637	Airway
MUC15	20.1773	2.41948	1.55e-90	1.2e-89	0.258146	0.0431296	Airway
PTBP3	20.1666	0.679503	1.93e-90	1.48e-89	0.727934	0.523743	Airway
PMPCB	20.1548	0.672471	2.44e-90	1.88e-89	0.723822	0.50875	Airway
MTMR3	20.1528	0.802877	2.54e-90	1.96e-89	0.575767	0.361019	Airway
NCBP3	20.1478	0.821536	2.82e-90	2.17e-89	0.553939	0.334969	Airway
SMARCC1	20.1362	0.676893	3.56e-90	2.73e-89	0.719709	0.509666	Airway
SLC20A2	20.124	0.928384	4.55e-90	3.49e-89	0.48086	0.263336	Airway
TLK1	20.1032	0.696494	6.92e-90	5.3e-89	0.674154	0.448669	Airway
PTPRK	20.0956	0.771257	8.06e-90	6.18e-89	0.613097	0.396039	Airway
ADSS	20.0875	0.801072	9.49e-90	7.27e-89	0.571655	0.355563	Airway
KRTCAP3	20.0713	1.41406	1.32e-89	1.01e-88	0.343879	0.129133	Airway
OXR1	20.0693	0.942775	1.37e-89	1.05e-88	0.478962	0.264068	Airway
IARS2	20.0415	0.829581	2.39e-89	1.83e-88	0.561848	0.35474	Airway
SPATA24	20.0322	1.90242	2.88e-89	2.2e-88	0.285985	0.0719438	Airway
NDUFS6	20.0163	0.633843	3.97e-89	3.02e-88	0.799747	0.595724	Airway
CITED4	20.0022	0.963475	5.27e-89	4.01e-88	0.465043	0.249112	Airway
IL20RA	19.998	2.44541	5.73e-89	4.36e-88	0.257513	0.0452166	Airway
ENOSF1	19.9974	0.825131	5.8e-89	4.41e-88	0.554571	0.342584	Airway
RBM23	19.9679	0.725717	1.05e-88	7.96e-88	0.622588	0.405869	Airway
GGT6	19.9471	2.06921	1.59e-88	1.2e-87	0.271117	0.0575916	Airway
KIF2A	19.9311	1.13987	2.19e-88	1.66e-87	0.404935	0.19293	Airway
TMEM238	19.9311	0.860142	2.19e-88	1.66e-87	0.511547	0.29259	Airway
NOA1	19.9224	0.981045	2.6e-88	1.97e-87	0.454287	0.240929	Airway
PCSK5	19.921	0.890867	2.68e-88	2.02e-87	0.496995	0.278677	Airway
PDZD8	19.9206	0.763126	2.7e-88	2.04e-87	0.591901	0.380661	Airway
BCCIP	19.9199	0.962157	2.74e-88	2.07e-87	0.473268	0.264288	Airway
KIAA0753	19.9129	1.12573	3.14e-88	2.37e-87	0.397975	0.182056	Airway
FAM160A1	19.8973	1.6935	4.3e-88	3.24e-87	0.302436	0.0879069	Airway
NFKBIZ	19.8903	0.669158	4.94e-88	3.73e-87	0.708004	0.494417	Airway
BBS2	19.8871	0.855508	5.27e-88	3.97e-87	0.516292	0.302145	Airway
CCDC57	19.8735	0.977797	6.9e-88	5.2e-87	0.427713	0.202687	Airway
MTIF2	19.8713	0.94948	7.22e-88	5.43e-87	0.463777	0.248288	Airway
RAD9A	19.8632	1.25364	8.48e-88	6.38e-87	0.368554	0.155311	Airway
SPRYD3	19.8577	0.725653	9.46e-88	7.11e-87	0.628915	0.415022	Airway
ABCC4	19.852	0.776723	1.06e-87	7.95e-87	0.597912	0.384432	Airway
MYCBPAP	19.8443	2.31629	1.23e-87	9.27e-87	0.258463	0.0463332	Airway
RNF187	19.8418	0.629774	1.3e-87	9.73e-87	0.785195	0.578955	Airway
FAT2	19.8273	3.1266	1.73e-87	1.3e-86	0.235052	0.0246952	Airway
PPP1R8	19.8216	0.816156	1.94e-87	1.45e-86	0.540019	0.323436	Airway
PLIN5	19.8136	1.34498	2.27e-87	1.7e-86	0.341031	0.123677	Airway
TBC1D22B	19.7904	1.20651	3.6e-87	2.69e-86	0.382474	0.171237	Airway
EFNA5	19.7861	1.34758	3.92e-87	2.93e-86	0.352736	0.14235	Airway
NDUFA1	19.7758	0.625569	4.81e-87	3.59e-86	0.808289	0.618332	Airway
CLDN10	19.7746	2.37313	4.93e-87	3.68e-86	0.257513	0.0472486	Airway
SNRPC	19.7685	0.725396	5.56e-87	4.14e-86	0.633344	0.418665	Airway
C16orf89	19.7587	0.802534	6.75e-87	5.03e-86	0.56944	0.355179	Airway
RNF141	19.75	0.720004	8.03e-87	5.97e-86	0.637457	0.422381	Airway
RPAIN	19.7485	0.810992	8.27e-87	6.15e-86	0.545713	0.331088	Airway
ZNF444	19.7437	0.842389	9.1e-87	6.76e-86	0.529579	0.31831	Airway
TMEM134	19.7385	0.728242	1.01e-86	7.49e-86	0.603606	0.380204	Airway
SAFB	19.7217	0.619533	1.4e-86	1.04e-85	0.790573	0.599037	Airway
RABGAP1L	19.7173	0.624743	1.53e-86	1.14e-85	0.809554	0.608318	Airway
ANKRA2	19.7172	0.86889	1.53e-86	1.14e-85	0.49478	0.276517	Airway
PPID	19.7073	0.949696	1.87e-86	1.38e-85	0.463777	0.255428	Airway
GPR87	19.7055	2.54793	1.93e-86	1.43e-85	0.248655	0.0390107	Airway
POLR2H	19.6971	0.672766	2.28e-86	1.69e-85	0.685226	0.469666	Airway
FBXO2	19.6956	1.91804	2.35e-86	1.74e-85	0.283138	0.073152	Airway
TEKT3	19.6547	3.25674	5.27e-86	3.88e-85	0.229991	0.0212719	Airway
ADIPOR1	19.6535	0.651524	5.4e-86	3.98e-85	0.744701	0.537857	Airway
H2AFJ	19.6158	0.653329	1.13e-85	8.34e-85	0.718127	0.508824	Airway
TMEM94	19.6155	0.844342	1.14e-85	8.39e-85	0.506485	0.290521	Airway
NEIL1	19.6129	1.07688	1.2e-85	8.82e-85	0.409997	0.198477	Airway
C10orf67	19.6028	2.06766	1.46e-85	1.07e-84	0.26479	0.0541683	Airway
RAB28	19.6003	0.849026	1.54e-85	1.13e-84	0.500475	0.286494	Airway
CBY1	19.5942	1.24424	1.73e-85	1.27e-84	0.368238	0.156793	Airway
APP	19.591	0.436876	1.84e-85	1.35e-84	0.937994	0.867279	Airway
OARD1	19.5791	0.902422	2.33e-85	1.71e-84	0.481493	0.271116	Airway
ZNF33B	19.5527	1.12626	3.91e-85	2.86e-84	0.391965	0.17942	Airway
DCAKD	19.5507	0.908204	4.07e-85	2.97e-84	0.472319	0.2607	Airway
BEST4	19.5271	3.5467	6.46e-85	4.72e-84	0.224612	0.0177388	Airway
GMNN	19.5141	1.42117	8.33e-85	6.08e-84	0.339766	0.133837	Airway
MMAB	19.5136	0.84276	8.41e-85	6.13e-84	0.503638	0.287793	Airway
CRY1	19.471	0.861021	1.93e-84	1.41e-83	0.492882	0.280874	Airway
CRY2	19.4549	0.743229	2.65e-84	1.93e-83	0.582411	0.375975	Airway
ZNHIT2	19.4433	1.58536	3.32e-84	2.42e-83	0.310028	0.102662	Airway
WDTC1	19.4285	0.696543	4.43e-84	3.22e-83	0.641885	0.429539	Airway
RUFY1	19.4206	0.740049	5.17e-84	3.75e-83	0.603606	0.389851	Airway
ANKRD18A	19.4049	2.62117	7.01e-84	5.09e-83	0.242328	0.0361183	Airway
TM7SF3	19.3992	0.705198	7.83e-84	5.68e-83	0.634293	0.418738	Airway
CCDC8	19.3955	0.998921	8.43e-84	6.1e-83	0.429295	0.219438	Airway
PFKP	19.3947	0.770018	8.55e-84	6.19e-83	0.515976	0.294292	Airway
C3orf67	19.3915	2.88001	9.1e-84	6.58e-83	0.234103	0.0281734	Airway
KIFAP3	19.3787	0.905143	1.17e-83	8.45e-83	0.468839	0.258961	Airway
CRACR2A	19.3631	1.2336	1.58e-83	1.14e-82	0.354318	0.144107	Airway
DOCK5	19.3539	0.661316	1.89e-83	1.37e-82	0.695982	0.48162	Airway
SLC20A1	19.3471	0.717231	2.16e-83	1.56e-82	0.607719	0.387801	Airway
PEX2	19.3139	0.720688	4.1e-83	2.96e-82	0.601076	0.385915	Airway
DYRK1B	19.2975	1.03446	5.64e-83	4.06e-82	0.413477	0.205067	Airway
LAMB3	19.2857	0.915999	7.08e-83	5.1e-82	0.466308	0.255355	Airway
LYPD6B	19.2787	2.33408	8.11e-83	5.83e-82	0.249921	0.0449786	Airway
ANKRD28	19.2785	0.763625	8.14e-83	5.85e-82	0.559	0.344287	Airway
ETV6	19.2666	0.746612	1.03e-82	7.36e-82	0.580829	0.369439	Airway
SH2D3A	19.2478	1.24358	1.47e-82	1.06e-81	0.355267	0.147201	Airway
CTNND1	19.2477	0.555856	1.48e-82	1.06e-81	0.897501	0.748801	Airway
TTC3	19.2386	0.567053	1.76e-82	1.26e-81	0.892439	0.730513	Airway
NFIL3	19.2154	0.670407	2.75e-82	1.97e-81	0.674154	0.457969	Airway
NEDD1	19.2081	1.07952	3.17e-82	2.27e-81	0.405884	0.200802	Airway
CAPN8	19.1993	1.16913	3.75e-82	2.68e-81	0.378994	0.171988	Airway
MUC1	19.1752	0.641425	5.96e-82	4.25e-81	0.935147	0.763208	Airway
CRABP2	19.1719	1.17866	6.36e-82	4.54e-81	0.381525	0.172702	Airway
SCRN1	19.1295	0.871052	1.43e-81	1.02e-80	0.48086	0.272453	Airway
DZIP1	19.1285	1.07522	1.46e-81	1.04e-80	0.402404	0.197708	Airway
HSPE1	19.1101	0.505417	2.08e-81	1.48e-80	0.737741	0.522297	Airway
SS18	19.0939	0.720077	2.84e-81	2.02e-80	0.600443	0.393878	Airway
TMED4	19.0908	0.643342	3.01e-81	2.14e-80	0.730149	0.525665	Airway
CENPM	19.0693	1.63213	4.54e-81	3.23e-80	0.298007	0.0941859	Airway
VPS25	19.0439	0.851199	7.38e-81	5.24e-80	0.496362	0.292663	Airway
TTC23L	19.0426	3.14825	7.56e-81	5.37e-80	0.224296	0.022114	Airway
TOMM20	19.0116	0.683743	1.37e-80	9.68e-80	0.656438	0.448614	Airway
HS6ST1	18.9963	0.746402	1.83e-80	1.29e-79	0.577349	0.369861	Airway
MPZL3	18.9812	1.35448	2.44e-80	1.73e-79	0.319203	0.112181	Airway
PIGO	18.9648	0.873879	3.33e-80	2.36e-79	0.463461	0.256142	Airway
GNB5	18.9636	0.859214	3.41e-80	2.41e-79	0.479911	0.272489	Airway
STAM2	18.9443	0.781866	4.92e-80	3.47e-79	0.535906	0.332021	Airway
DNAJA2	18.9395	0.66722	5.39e-80	3.8e-79	0.67447	0.462344	Airway
TRNAU1AP	18.9359	0.826135	5.77e-80	4.07e-79	0.492249	0.283528	Airway
ICA1	18.9318	0.824437	6.24e-80	4.39e-79	0.487188	0.273551	Airway
WFDC6	18.909	3.36424	9.62e-80	6.76e-79	0.219551	0.0190386	Airway
TP53BP1	18.8972	0.97102	1.2e-79	8.45e-79	0.422967	0.217845	Airway
RBKS	18.8854	2.16893	1.5e-79	1.06e-78	0.252452	0.0509464	Airway
CYSTM1	18.8793	0.636162	1.69e-79	1.19e-78	0.708637	0.512522	Airway
ZFHX2	18.8417	2.21236	3.44e-79	2.41e-78	0.249921	0.0487863	Airway
CLDN8	18.8358	3.38134	3.84e-79	2.69e-78	0.217653	0.0177205	Airway
CADPS2	18.8208	0.743511	5.1e-79	3.57e-78	0.567858	0.359902	Airway
CORO7	18.8119	0.732148	6.04e-79	4.22e-78	0.566909	0.364057	Airway
KMT5B	18.8098	0.647637	6.27e-79	4.39e-78	0.681114	0.473291	Airway
RNF40	18.806	0.648255	6.74e-79	4.71e-78	0.675103	0.466664	Airway
DAP	18.7955	0.643492	8.23e-79	5.75e-78	0.709902	0.506462	Airway
WEE1	18.7825	1.06861	1.05e-78	7.34e-78	0.373932	0.164482	Airway
MID1	18.7785	0.964467	1.13e-78	7.9e-78	0.428662	0.226065	Airway
FAM3D	18.7772	2.60222	1.16e-78	8.09e-78	0.235369	0.0356607	Airway
UBLCP1	18.7494	0.724504	1.96e-78	1.36e-77	0.569124	0.357925	Airway
MACROD1	18.7485	0.872442	1.99e-78	1.39e-77	0.464094	0.259071	Airway
GLT8D1	18.7025	0.932929	4.73e-78	3.29e-77	0.446061	0.246897	Airway
LRRC36	18.6896	1.19629	6.02e-78	4.18e-77	0.335337	0.126936	Airway
PUM2	18.6856	0.643558	6.48e-78	4.5e-77	0.694717	0.487716	Airway
LIG1	18.6821	1.11778	6.92e-78	4.8e-77	0.371718	0.168491	Airway
RIOX2	18.6613	0.918064	1.02e-77	7.08e-77	0.439734	0.236774	Airway
ERLEC1	18.6325	0.642914	1.75e-77	1.21e-76	0.690604	0.478417	Airway
SMARCB1	18.6261	0.686659	1.98e-77	1.37e-76	0.613413	0.412295	Airway
KLHDC2	18.6254	0.662628	2e-77	1.38e-76	0.654856	0.45612	Airway
PKP2	18.61	1.82987	2.67e-77	1.84e-76	0.278393	0.0817193	Airway
EID1	18.6083	0.48446	2.75e-77	1.9e-76	0.937994	0.828159	Airway
GID8	18.5877	0.662368	4.04e-77	2.79e-76	0.636191	0.427452	Airway
FAM81A	18.5624	2.79398	6.48e-77	4.46e-76	0.225562	0.0281734	Airway
DLL1	18.5441	1.12753	9.11e-77	6.26e-76	0.364125	0.162706	Airway
CTNNA1	18.5433	0.566542	9.23e-77	6.35e-76	0.842455	0.671329	Airway
CASP7	18.5393	0.80026	9.95e-77	6.84e-76	0.508067	0.306301	Airway
CEP97	18.5388	1.62736	1e-76	6.89e-76	0.295792	0.0997327	Airway
DAP3	18.5319	0.689088	1.14e-76	7.83e-76	0.621955	0.41861	Airway
SAMD15	18.5084	3.02384	1.77e-76	1.21e-75	0.220183	0.0236884	Airway
USP54	18.5008	0.70681	2.03e-76	1.39e-75	0.549193	0.334877	Airway
BIN3	18.4799	0.894938	3e-76	2.05e-75	0.440051	0.238055	Airway
FGFR1OP	18.4646	1.24343	3.98e-76	2.72e-75	0.346409	0.15143	Airway
ZNF599	18.45	1.31879	5.22e-76	3.57e-75	0.329959	0.132556	Airway
VEZF1	18.4231	0.646166	8.57e-76	5.85e-75	0.650427	0.44596	Airway
HES6	18.4137	1.61332	1.02e-75	6.96e-75	0.293262	0.0978106	Airway
GSTO2	18.3944	2.14084	1.46e-75	9.93e-75	0.248655	0.0529967	Airway
TTC30A	18.3925	1.91262	1.51e-75	1.03e-74	0.259728	0.0627357	Airway
FARP2	18.3872	0.938724	1.66e-75	1.13e-74	0.429927	0.232728	Airway
MB	18.3833	3.47157	1.79e-75	1.22e-74	0.211326	0.0163658	Airway
PLEKHG6	18.3828	1.85026	1.81e-75	1.23e-74	0.260361	0.0629188	Airway
ALDH18A1	18.3721	0.870382	2.2e-75	1.49e-74	0.462196	0.262183	Airway
PDE6B	18.3696	1.59333	2.3e-75	1.56e-74	0.289465	0.0932706	Airway
SELENOF	18.366	0.613513	2.46e-75	1.67e-74	0.809554	0.623531	Airway
GTF2IRD1	18.3558	0.855746	2.97e-75	2.01e-74	0.447643	0.242613	Airway
ZDHHC4	18.3522	0.786184	3.17e-75	2.14e-74	0.508067	0.306905	Airway
PHGDH	18.3321	1.03303	4.59e-75	3.1e-74	0.392281	0.194779	Airway
COL21A1	18.3224	0.971273	5.49e-75	3.71e-74	0.401772	0.200124	Airway
BBIP1	18.3153	1.12652	6.25e-75	4.22e-74	0.365707	0.168912	Airway
CAPRIN1	18.3105	0.636827	6.82e-75	4.6e-74	0.662765	0.459122	Airway
SLC12A7	18.3012	0.718535	8.09e-75	5.45e-74	0.547928	0.343243	Airway
CARF	18.2927	1.07672	9.46e-75	6.37e-74	0.382474	0.185974	Airway
ARFGAP3	18.2924	0.633923	9.51e-75	6.4e-74	0.672888	0.458738	Airway
PPARGC1A	18.2885	0.920471	1.02e-74	6.87e-74	0.406833	0.201992	Airway
SCCPDH	18.2594	0.838566	1.74e-74	1.17e-73	0.47485	0.275748	Airway
MCCC2	18.2515	0.868261	2.01e-74	1.35e-73	0.448592	0.248892	Airway
IFT52	18.2323	0.961784	2.86e-74	1.92e-73	0.400506	0.20179	Airway
SIPA1L3	18.2313	0.920401	2.91e-74	1.95e-73	0.432774	0.237103	Airway
SLC37A1	18.2198	0.876808	3.59e-74	2.41e-73	0.428662	0.221927	Airway
ALKBH5	18.2124	0.599351	4.12e-74	2.76e-73	0.732363	0.543953	Airway
MARVELD3	18.207	1.8786	4.54e-74	3.04e-73	0.260044	0.065445	Airway
TTC39C	18.2037	0.853528	4.83e-74	3.23e-73	0.456501	0.256782	Airway
DHX57	18.1761	1.27976	7.98e-74	5.34e-73	0.32901	0.134679	Airway
TKFC	18.1743	1.03516	8.25e-74	5.52e-73	0.382474	0.185626	Airway
COMMD3	18.1741	0.817673	8.27e-74	5.53e-73	0.477697	0.280068	Airway
TMEM30B	18.1644	1.05444	9.88e-74	6.6e-73	0.365391	0.164006	Airway
TNFAIP3	18.1633	0.626075	1.01e-73	6.73e-73	0.6615	0.44704	Airway
EFCAB11	18.1493	1.89962	1.3e-73	8.67e-73	0.261942	0.0691429	Airway
RHOU	18.1484	0.71333	1.32e-73	8.81e-73	0.559317	0.363563	Airway
JOSD2	18.1468	0.854585	1.36e-73	9.06e-73	0.454287	0.257112	Airway
MIEN1	18.1249	0.679111	2.03e-73	1.35e-72	0.578298	0.373394	Airway
AFF4	18.1175	0.602458	2.32e-73	1.54e-72	0.742487	0.546937	Airway
RALGPS1	18.0958	1.10791	3.44e-73	2.28e-72	0.35242	0.153462	Airway
ELL3	18.0917	2.1554	3.71e-73	2.46e-72	0.245492	0.0537473	Airway
TRPT1	18.0883	0.894408	3.94e-73	2.62e-72	0.437203	0.240783	Airway
NIN	18.0882	0.673123	3.95e-73	2.62e-72	0.577665	0.370995	Airway
FUT8	18.0825	0.749823	4.38e-73	2.9e-72	0.515027	0.308241	Airway
MGST1	18.0649	0.650417	6.03e-73	3.99e-72	0.659601	0.455388	Airway
SNX29	18.0645	0.736617	6.07e-73	4.02e-72	0.517874	0.313129	Airway
ZNF24	18.0639	0.683611	6.13e-73	4.05e-72	0.598545	0.398565	Airway
C2CD3	18.0526	1.06401	7.53e-73	4.98e-72	0.372351	0.177406	Airway
CLDN16	18.0416	3.20708	9.19e-73	6.07e-72	0.211009	0.0194413	Airway
LSM5	18.0324	0.77731	1.09e-72	7.17e-72	0.486555	0.285542	Airway
PSMB5	18.0294	0.627574	1.15e-72	7.56e-72	0.657703	0.458536	Airway
ATXN2	18.0197	0.640548	1.37e-72	9e-72	0.658969	0.466024	Airway
FMN1	18.0105	0.707217	1.61e-72	1.06e-71	0.555837	0.347765	Airway
TRIM16	17.9972	1.34166	2.05e-72	1.35e-71	0.31161	0.117764	Airway
MCU	17.9889	0.954438	2.38e-72	1.57e-71	0.404302	0.208472	Airway
RHOD	17.9644	1.04375	3.71e-72	2.43e-71	0.385005	0.191447	Airway
EFCAB7	17.9611	1.68276	3.93e-72	2.58e-71	0.279975	0.0900304	Airway
ACSBG1	17.9594	3.42571	4.05e-72	2.66e-71	0.206897	0.0163292	Airway
KLHL32	17.9566	2.81651	4.26e-72	2.79e-71	0.217336	0.0265258	Airway
ST6GALNAC2	17.9551	1.61651	4.37e-72	2.87e-71	0.284404	0.0905064	Airway
SCAF11	17.9515	0.569265	4.67e-72	3.06e-71	0.798481	0.610204	Airway
ASPH	17.9419	0.520948	5.56e-72	3.64e-71	0.897817	0.751638	Airway
TSC22D1	17.9415	0.623144	5.6e-72	3.66e-71	0.708953	0.508549	Airway
KIAA0232	17.932	0.752544	6.63e-72	4.33e-71	0.497627	0.297679	Airway
BCL11A	17.9294	1.32697	6.96e-72	4.54e-71	0.309079	0.113774	Airway
ATF3	17.9135	0.637599	9.25e-72	6.03e-71	0.504587	0.292278	Airway
AZGP1	17.9098	1.93356	9.89e-72	6.45e-71	0.273331	0.086003	Airway
TRADD	17.9031	0.695827	1.12e-71	7.26e-71	0.543815	0.341413	Airway
SLC1A4	17.9017	0.982924	1.14e-71	7.45e-71	0.394495	0.199887	Airway
METTL9	17.8938	0.60848	1.32e-71	8.57e-71	0.719393	0.507927	Airway
ZBTB33	17.8818	1.0276	1.63e-71	1.06e-70	0.381841	0.189855	Airway
NDUFC1	17.8809	0.613774	1.66e-71	1.08e-70	0.676368	0.471973	Airway
FZD3	17.8545	1.60176	2.67e-71	1.73e-70	0.279026	0.0881448	Airway
ATP5MC2	17.8471	0.537292	3.04e-71	1.97e-70	0.860171	0.69661	Airway
WDR31	17.8406	1.94415	3.42e-71	2.22e-70	0.246125	0.0548091	Airway
ABCA7	17.8321	1.01999	3.98e-71	2.58e-70	0.374565	0.180134	Airway
C11orf71	17.8174	0.927974	5.18e-71	3.35e-70	0.405252	0.210834	Airway
NFXL1	17.81	0.781952	5.91e-71	3.82e-70	0.484024	0.288873	Airway
KCNN3	17.7952	1.51386	7.7e-71	4.97e-70	0.291996	0.101289	Airway
MMP10	17.7665	2.52937	1.28e-70	8.28e-70	0.232205	0.0445026	Airway
PHC1	17.7529	0.676008	1.64e-70	1.05e-69	0.559317	0.358291	Airway
LMLN	17.7384	1.59717	2.12e-70	1.36e-69	0.278393	0.0883828	Airway
RSRC2	17.7355	0.610313	2.23e-70	1.44e-69	0.674786	0.483762	Airway
TMEM14B	17.7326	1.18065	2.35e-70	1.51e-69	0.347042	0.160034	Airway
ABHD12B	17.7273	3.59333	2.58e-70	1.66e-69	0.2031	0.0154505	Airway
IP6K2	17.7268	0.627557	2.6e-70	1.67e-69	0.633344	0.430509	Airway
PPP6R1	17.7264	0.635058	2.62e-70	1.68e-69	0.618792	0.416121	Airway
KCNK1	17.7224	1.63162	2.82e-70	1.81e-69	0.273331	0.0839527	Airway
CHCHD6	17.7222	1.1827	2.83e-70	1.81e-69	0.328693	0.136052	Airway
CEP164	17.7186	0.898576	3.01e-70	1.93e-69	0.418855	0.225369	Airway
KDM4A	17.7034	0.840042	3.95e-70	2.53e-69	0.454287	0.263263	Airway
B4GALNT3	17.6799	1.67967	5.99e-70	3.84e-69	0.262891	0.0723099	Airway
TXNRD1	17.6795	0.631428	6.03e-70	3.86e-69	0.694717	0.474261	Airway
SLC25A24	17.6658	0.645204	7.7e-70	4.92e-69	0.604872	0.40272	Airway
PPP5C	17.6594	0.744417	8.62e-70	5.51e-69	0.502689	0.308699	Airway
TRAPPC8	17.6427	0.747752	1.16e-69	7.4e-69	0.501107	0.305203	Airway
EPHX2	17.6264	1.03157	1.54e-69	9.85e-69	0.354635	0.159466	Airway
SEC11C	17.6209	0.598262	1.7e-69	1.09e-68	0.706738	0.498554	Airway
PPIF	17.6137	0.894204	1.93e-69	1.23e-68	0.431509	0.241661	Airway
C2CD2L	17.6067	0.976343	2.19e-69	1.39e-68	0.384688	0.193168	Airway
SF3B4	17.6042	0.717378	2.29e-69	1.46e-68	0.536223	0.340479	Airway
CCND1	17.6034	0.643224	2.32e-69	1.48e-68	0.779184	0.591257	Airway
CNOT6	17.5968	0.719672	2.6e-69	1.65e-68	0.524834	0.331875	Airway
HIST2H2BE	17.5777	1.46169	3.65e-69	2.32e-68	0.296425	0.109472	Airway
CACNG4	17.5575	1.42872	5.22e-69	3.31e-68	0.28124	0.0894812	Airway
SDC1	17.5353	0.631933	7.7e-69	4.88e-68	0.718127	0.52962	Airway
TUSC2	17.5156	0.81085	1.09e-68	6.9e-68	0.459665	0.26892	Airway
WIPF3	17.5126	2.19838	1.15e-68	7.28e-68	0.230307	0.0428001	Airway
C6orf52	17.502	2.53032	1.38e-68	8.75e-68	0.218285	0.031798	Airway
VANGL1	17.5006	1.13658	1.42e-68	8.98e-68	0.338817	0.149636	Airway
PWWP2B	17.496	0.740761	1.54e-68	9.72e-68	0.485606	0.28653	Airway
PAF1	17.4698	0.777305	2.43e-68	1.54e-67	0.48434	0.293505	Airway
ZNF750	17.4527	2.42466	3.29e-68	2.07e-67	0.225245	0.0400176	Airway
IGHG3	17.4482	0.605826	3.55e-68	2.24e-67	0.727934	0.494746	Airway
ZMYM4	17.4462	0.678047	3.68e-68	2.32e-67	0.545081	0.349412	Airway
DLG3	17.4403	1.0811	4.08e-68	2.57e-67	0.351471	0.161516	Airway
TMTC3	17.4121	0.894845	6.68e-68	4.2e-67	0.415691	0.227602	Airway
ARHGAP44	17.3948	0.744347	9.03e-68	5.68e-67	0.466941	0.267913	Airway
KMT5C	17.3921	1.31202	9.46e-68	5.95e-67	0.30212	0.113481	Airway
TOX3	17.3755	2.84889	1.27e-67	7.95e-67	0.21006	0.0256654	Airway
BCAS4	17.3718	1.36392	1.35e-67	8.47e-67	0.292629	0.104584	Airway
KDM2A	17.3447	0.577123	2.16e-67	1.36e-66	0.717494	0.520997	Airway
KIAA1257	17.3298	2.76076	2.8e-67	1.76e-66	0.211958	0.027972	Airway
MPZL2	17.3178	0.752653	3.45e-67	2.16e-66	0.467574	0.272196	Airway
DCAF12	17.3093	0.70395	4e-67	2.51e-66	0.531794	0.337239	Airway
B3GNTL1	17.2991	1.51017	4.78e-67	2.99e-66	0.282189	0.0975543	Airway
TPPP	17.2802	0.856665	6.63e-67	4.15e-66	0.402404	0.20741	Airway
PIK3R3	17.2781	0.599845	6.88e-67	4.3e-66	0.650427	0.440248	Airway
CORO2B	17.2724	1.35012	7.59e-67	4.74e-66	0.303385	0.119613	Airway
KCNJ16	17.2564	2.83231	1e-66	6.26e-66	0.208162	0.0246403	Airway
DUSP4	17.255	1.27347	1.03e-66	6.41e-66	0.307814	0.12084	Airway
PLRG1	17.246	0.6845	1.2e-66	7.49e-66	0.545397	0.354703	Airway
VWA5A	17.2437	0.700815	1.25e-66	7.78e-66	0.524518	0.330118	Airway
PRR18	17.2381	2.49113	1.37e-66	8.56e-66	0.216387	0.0328049	Airway
SLC9A8	17.2261	1.07643	1.69e-66	1.05e-65	0.349573	0.163603	Airway
GNA15	17.2169	0.984262	1.98e-66	1.23e-65	0.372983	0.186157	Airway
ZNF189	17.2165	0.694059	2e-66	1.24e-65	0.528947	0.338465	Airway
SMARCA4	17.2118	0.631699	2.17e-66	1.35e-65	0.606454	0.418647	Airway
VILL	17.2086	1.04976	2.29e-66	1.42e-65	0.351471	0.164336	Airway
SULT2B1	17.2061	1.43263	2.39e-66	1.48e-65	0.279658	0.0919525	Airway
RASSF7	17.2037	0.681035	2.49e-66	1.55e-65	0.506802	0.303537	Airway
SPR	17.178	0.859708	3.88e-66	2.4e-65	0.40968	0.218962	Airway
LY6D	17.177	2.99379	3.95e-66	2.45e-65	0.21354	0.0325852	Airway
SSBP3	17.1736	0.62248	4.18e-66	2.59e-65	0.595698	0.393256	Airway
DIO2	17.1571	1.40758	5.56e-66	3.44e-65	0.293262	0.110131	Airway
MTMR1	17.1451	0.906017	6.83e-66	4.22e-65	0.400823	0.213635	Airway
FAM149A	17.1411	1.387	7.33e-66	4.53e-65	0.291047	0.10603	Airway
PPP1R36	17.1375	2.99005	7.8e-66	4.81e-65	0.205631	0.0240911	Airway
FAAH2	17.1326	1.49074	8.48e-66	5.23e-65	0.273648	0.0880533	Airway
C11orf80	17.1147	1.00688	1.15e-65	7.11e-65	0.362543	0.175539	Airway
DTNB	17.0918	1.04163	1.71e-65	1.05e-64	0.351471	0.166386	Airway
SLTM	17.085	0.538407	1.92e-65	1.18e-64	0.81335	0.636583	Airway
TRIQK	17.084	0.663783	1.95e-65	1.2e-64	0.554571	0.360927	Airway
TMEM98	17.0642	0.628511	2.74e-65	1.68e-64	0.577665	0.378666	Airway
FAM83A	17.0497	2.63045	3.51e-65	2.15e-64	0.212275	0.0309743	Airway
SUMF2	17.0462	0.561091	3.73e-65	2.29e-64	0.761468	0.569344	Airway
ZNF516	17.0452	0.791762	3.79e-65	2.33e-64	0.428978	0.235419	Airway
ICMT	17.0331	0.659257	4.67e-65	2.86e-64	0.553306	0.362996	Airway
DCAF6	17.0048	0.696924	7.56e-65	4.63e-64	0.51819	0.328818	Airway
SLC6A1	17.0026	1.56116	7.86e-65	4.81e-64	0.26479	0.082415	Airway
ALDH3A2	16.9968	0.560322	8.67e-65	5.3e-64	0.758937	0.569308	Airway
PAPSS1	16.9666	0.60466	1.45e-64	8.87e-64	0.627017	0.433603	Airway
SERTAD4	16.9624	1.7235	1.56e-64	9.53e-64	0.249288	0.0668729	Airway
NARS	16.9604	0.573803	1.61e-64	9.84e-64	0.688073	0.497419	Airway
NR4A2	16.9576	0.712565	1.69e-64	1.03e-63	0.385954	0.188042	Airway
TRAP1	16.9524	0.629584	1.85e-64	1.13e-63	0.557102	0.360396	Airway
SMAP2	16.9516	0.557972	1.87e-64	1.14e-63	0.77602	0.551386	Airway
RARB	16.9515	1.39245	1.88e-64	1.14e-63	0.287251	0.105426	Airway
SCAND1	16.9314	0.658352	2.64e-64	1.61e-63	0.543499	0.354849	Airway
TTLL1	16.9204	1.29163	3.18e-64	1.94e-63	0.302436	0.121352	Airway
KPNA3	16.9203	0.693527	3.19e-64	1.94e-63	0.514394	0.328507	Airway
C12orf10	16.9183	0.698541	3.3e-64	2.01e-63	0.496046	0.304214	Airway
AGPAT5	16.908	0.942075	3.93e-64	2.39e-63	0.378361	0.194834	Airway
DHX32	16.898	1.02213	4.65e-64	2.83e-63	0.356216	0.173562	Airway
CHID1	16.8968	0.58419	4.75e-64	2.88e-63	0.664347	0.467525	Airway
SAV1	16.8957	0.662664	4.84e-64	2.93e-63	0.543183	0.35333	Airway
CEBPD	16.8838	0.40882	5.92e-64	3.59e-63	0.96963	0.906711	Airway
UBA5	16.8726	0.732043	7.16e-64	4.34e-63	0.478646	0.290539	Airway
ZBTB44	16.8684	0.616782	7.68e-64	4.65e-63	0.609934	0.420386	Airway
WNT5A	16.867	1.15462	7.87e-64	4.76e-63	0.321734	0.138817	Airway
MDM2	16.8571	0.58815	9.3e-64	5.63e-63	0.654856	0.450701	Airway
PROSER3	16.8366	0.960538	1.31e-63	7.95e-63	0.357798	0.172409	Airway
UHMK1	16.8337	0.600623	1.38e-63	8.35e-63	0.630497	0.436129	Airway
CPD	16.8336	0.636598	1.39e-63	8.37e-63	0.591585	0.404826	Airway
ASS1	16.8309	0.613775	1.45e-63	8.74e-63	0.608668	0.418153	Airway
HACD3	16.8255	0.704274	1.59e-63	9.58e-63	0.503005	0.316589	Airway
RIC3	16.8239	0.959197	1.63e-63	9.83e-63	0.383107	0.202944	Airway
GPRC5C	16.8125	0.827808	1.98e-63	1.19e-62	0.424549	0.239959	Airway
HIBADH	16.8087	0.792902	2.11e-63	1.27e-62	0.43752	0.252773	Airway
SNX7	16.8029	1.13386	2.32e-63	1.4e-62	0.32553	0.144235	Airway
TTBK2	16.7924	0.833562	2.77e-63	1.67e-62	0.413793	0.228518	Airway
CHD2	16.7775	0.531054	3.57e-63	2.14e-62	0.800063	0.62214	Airway
PTPRN2	16.7739	2.19973	3.78e-63	2.28e-62	0.222398	0.0438985	Airway
TFCP2L1	16.772	0.943643	3.91e-63	2.35e-62	0.38627	0.204866	Airway
VAPA	16.7528	0.626558	5.4e-63	3.24e-62	0.598545	0.407626	Airway
ADK	16.7358	0.651408	7.19e-63	4.31e-62	0.542866	0.351902	Airway
ELMOD2	16.7346	0.81031	7.33e-63	4.4e-62	0.425498	0.241698	Airway
ASPN	16.7253	0.64941	8.57e-63	5.14e-62	0.51914	0.324058	Airway
TMPRSS2	16.7237	0.734182	8.81e-63	5.28e-62	0.454287	0.260041	Airway
PRPS2	16.7231	0.754154	8.9e-63	5.33e-62	0.462828	0.278805	Airway
GRK3	16.7208	0.590121	9.25e-63	5.54e-62	0.638722	0.43569	Airway
ASXL2	16.7171	0.743846	9.83e-63	5.89e-62	0.470104	0.285432	Airway
ZFAND4	16.7162	1.28364	9.99e-63	5.98e-62	0.302752	0.124959	Airway
ERLIN2	16.715	0.925196	1.02e-62	6.1e-62	0.383423	0.203383	Airway
ATP2C1	16.7106	0.567104	1.1e-62	6.55e-62	0.74565	0.547249	Airway
TMEM154	16.7099	1.71991	1.11e-62	6.63e-62	0.250554	0.0726943	Airway
IDE	16.7057	0.845444	1.19e-62	7.11e-62	0.414742	0.233515	Airway
CNST	16.7054	0.628779	1.2e-62	7.14e-62	0.57292	0.382455	Airway
DMD	16.7045	0.750577	1.22e-62	7.25e-62	0.439418	0.248417	Airway
ARHGAP42	16.6988	0.964636	1.34e-62	7.97e-62	0.353369	0.169535	Airway
SMIM15	16.697	0.637535	1.38e-62	8.2e-62	0.568175	0.378483	Airway
ECH1	16.6679	0.524655	2.24e-62	1.34e-61	0.838659	0.670798	Airway
RGS12	16.6657	0.726759	2.33e-62	1.39e-61	0.456185	0.267858	Airway
ARHGEF5	16.6483	0.968364	3.11e-62	1.85e-61	0.351787	0.168784	Airway
PAK4	16.6385	0.565164	3.67e-62	2.18e-61	0.633344	0.430381	Airway
MARVELD2	16.6367	0.979154	3.78e-62	2.24e-61	0.347675	0.163311	Airway
TASP1	16.6345	0.849369	3.92e-62	2.33e-61	0.412844	0.229891	Airway
MTMR2	16.633	0.6832	4.02e-62	2.39e-61	0.499525	0.3115	Airway
NUDT5	16.6223	0.64091	4.8e-62	2.85e-61	0.545713	0.353989	Airway
WRNIP1	16.6003	0.636621	6.93e-62	4.11e-61	0.538754	0.350291	Airway
FAM120A	16.5905	0.500883	8.16e-62	4.83e-61	0.848466	0.690001	Airway
CREB3	16.5866	0.610653	8.71e-62	5.15e-61	0.581145	0.39245	Airway
RGMB	16.5777	0.841998	1.01e-61	5.97e-61	0.401772	0.217918	Airway
AACS	16.5734	0.950285	1.09e-61	6.42e-61	0.367922	0.188354	Airway
ALDH9A1	16.5719	0.579527	1.11e-61	6.57e-61	0.648213	0.451342	Airway
CDON	16.5612	1.54283	1.33e-61	7.85e-61	0.25783	0.07901	Airway
CASP9	16.5601	0.904466	1.35e-61	7.99e-61	0.377729	0.196207	Airway
ANPEP	16.5585	0.865886	1.39e-61	8.19e-61	0.438469	0.263062	Airway
PSME4	16.5446	0.63679	1.75e-61	1.03e-60	0.557735	0.36349	Airway
SETD5	16.5439	0.542337	1.77e-61	1.04e-60	0.741537	0.547358	Airway
POLR3E	16.5435	0.664191	1.78e-61	1.05e-60	0.516609	0.32858	Airway
TPBG	16.5406	1.28816	1.87e-61	1.1e-60	0.289149	0.110112	Airway
WDR47	16.5395	0.89515	1.91e-61	1.12e-60	0.384372	0.204573	Airway
FAM184A	16.534	0.732844	2.09e-61	1.23e-60	0.457767	0.272819	Airway
TRDMT1	16.5223	1.15812	2.54e-61	1.49e-60	0.312243	0.132684	Airway
CNTN3	16.5144	1.99128	2.89e-61	1.7e-60	0.237267	0.0634679	Airway
CSNK1G1	16.5064	0.903099	3.3e-61	1.94e-60	0.38279	0.20298	Airway
LDLRAD4	16.5045	0.89273	3.41e-61	2e-60	0.386587	0.205287	Airway
AKAP8L	16.4938	0.627568	4.07e-61	2.38e-60	0.577349	0.390821	Airway
CSNK1D	16.4869	0.529406	4.56e-61	2.67e-60	0.78298	0.600721	Airway
UVSSA	16.4844	0.665954	4.75e-61	2.78e-60	0.508383	0.321587	Airway
FAM3B	16.4803	1.34516	5.08e-61	2.97e-60	0.27776	0.0993666	Airway
POLR2A	16.4682	0.537991	6.21e-61	3.63e-60	0.771908	0.588127	Airway
OTUD4	16.4557	0.688119	7.63e-61	4.46e-60	0.468839	0.278805	Airway
MOSPD3	16.4529	0.826374	7.99e-61	4.67e-60	0.407782	0.226632	Airway
NR1D2	16.4465	0.694313	8.88e-61	5.19e-60	0.493831	0.302731	Airway
SPCS1	16.441	0.568465	9.73e-61	5.68e-60	0.693135	0.502233	Airway
NR2F6	16.4393	0.713572	1e-60	5.84e-60	0.466941	0.2821	Airway
LONP2	16.4387	0.566049	1.01e-60	5.9e-60	0.671623	0.48206	Airway
GALNT12	16.4363	0.949707	1.05e-60	6.13e-60	0.359696	0.179603	Airway
CAP2	16.4235	1.12287	1.3e-60	7.57e-60	0.312876	0.133123	Airway
ANAPC5	16.4144	0.548944	1.51e-60	8.79e-60	0.718127	0.525281	Airway
ZBTB7C	16.4103	1.2862	1.61e-60	9.4e-60	0.282822	0.104254	Airway
PACRGL	16.4044	0.954877	1.78e-60	1.03e-59	0.358747	0.180372	Airway
ARID4B	16.3897	0.58862	2.27e-60	1.32e-59	0.60329	0.41213	Airway
BSPRY	16.3539	1.19277	4.08e-60	2.37e-59	0.291996	0.111851	Airway
PDIA3	16.3497	0.637715	4.37e-60	2.54e-59	0.571022	0.38348	Airway
UFM1	16.3448	0.616963	4.74e-60	2.75e-59	0.571655	0.382364	Airway
NUBPL	16.3369	1.26336	5.39e-60	3.13e-59	0.292629	0.117472	Airway
RAB10	16.3332	0.561845	5.73e-60	3.32e-59	0.682379	0.492531	Airway
PEX13	16.3314	0.647497	5.91e-60	3.42e-59	0.522303	0.337349	Airway
PHYHD1	16.3307	0.793237	5.97e-60	3.46e-59	0.410946	0.226595	Airway
DHX30	16.3243	0.597441	6.63e-60	3.84e-59	0.553306	0.363032	Airway
KATNB1	16.3144	1.28772	7.8e-60	4.51e-59	0.287251	0.111797	Airway
FANCF	16.3109	1.15556	8.25e-60	4.77e-59	0.310028	0.134588	Airway
MCTP1	16.3067	0.720506	8.84e-60	5.11e-59	0.487504	0.306063	Airway
GAPVD1	16.3053	0.671002	9.05e-60	5.23e-59	0.503638	0.321404	Airway
TMCO1	16.2931	0.587132	1.11e-59	6.38e-59	0.641253	0.450591	Airway
SLC18B1	16.2851	1.2215	1.26e-59	7.26e-59	0.304018	0.130377	Airway
SAP30	16.2827	0.599877	1.31e-59	7.56e-59	0.571971	0.375297	Airway
DDB1	16.2807	0.552453	1.35e-59	7.81e-59	0.670357	0.486289	Airway
NDUFA2	16.2793	0.519914	1.39e-59	7.99e-59	0.782664	0.608666	Airway
ZNF544	16.2705	0.679175	1.6e-59	9.21e-59	0.495729	0.315472	Airway
FBXO34	16.2702	0.776624	1.61e-59	9.25e-59	0.4236	0.239959	Airway
SIK3	16.2611	0.645037	1.86e-59	1.07e-58	0.522936	0.341211	Airway
PBRM1	16.2529	0.550003	2.13e-59	1.23e-58	0.683644	0.499396	Airway
SETD4	16.2507	0.734005	2.21e-59	1.27e-58	0.441	0.258082	Airway
AP4M1	16.2432	1.07	2.5e-59	1.43e-58	0.325214	0.148922	Airway
POLI	16.2416	0.672317	2.56e-59	1.47e-58	0.488137	0.303903	Airway
RCBTB1	16.2358	0.701775	2.81e-59	1.62e-58	0.481493	0.301011	Airway
ZNF644	16.2236	0.556304	3.43e-59	1.97e-58	0.698513	0.501849	Airway
TMEM14A	16.223	0.74253	3.47e-59	1.99e-58	0.448909	0.269011	Airway
KDM3A	16.2055	0.622366	4.61e-59	2.65e-58	0.553939	0.370758	Airway
COPB1	16.2022	0.562925	4.86e-59	2.79e-58	0.670357	0.476714	Airway
TNNT3	16.2014	2.83344	4.93e-59	2.82e-58	0.195508	0.0232673	Airway
GNE	16.1949	1.07812	5.48e-59	3.14e-58	0.328377	0.154102	Airway
CELF1	16.1894	0.513729	5.99e-59	3.43e-58	0.744385	0.571651	Airway
UEVLD	16.1661	0.7075	8.75e-59	5e-58	0.466941	0.28794	Airway
PSMC4	16.1596	0.603606	9.71e-59	5.55e-58	0.560266	0.376286	Airway
ZMYND8	16.1593	0.61239	9.76e-59	5.57e-58	0.556469	0.372863	Airway
WDR13	16.1441	0.571439	1.25e-58	7.13e-58	0.615312	0.430052	Airway
FDFT1	16.1439	0.563655	1.25e-58	7.15e-58	0.605188	0.409988	Airway
FAM102A	16.1379	0.611819	1.38e-58	7.89e-58	0.547928	0.362593	Airway
PCDH7	16.1327	0.772656	1.5e-58	8.57e-58	0.399557	0.217442	Airway
SLC39A6	16.1276	0.808894	1.63e-58	9.3e-58	0.40968	0.23282	Airway
LCOR	16.1221	0.569106	1.79e-58	1.02e-57	0.595065	0.403215	Airway
STK11IP	16.1169	1.2299	1.94e-58	1.1e-57	0.296425	0.124556	Airway
UXT	16.11	0.592758	2.17e-58	1.24e-57	0.594748	0.411269	Airway
MCIDAS	16.1031	3.09553	2.43e-58	1.38e-57	0.188864	0.017812	Airway
GALNT7	16.0803	1.04812	3.5e-58	1.99e-57	0.332173	0.159063	Airway
BIK	16.0776	2.12858	3.67e-58	2.08e-57	0.217336	0.0463699	Airway
BRF1	16.0772	0.664192	3.69e-58	2.09e-57	0.492882	0.310182	Airway
TMEM50B	16.0653	0.683897	4.47e-58	2.53e-57	0.494464	0.313678	Airway
BTG4	16.0488	3.54611	5.83e-58	3.31e-57	0.183486	0.0134368	Airway
USP1	16.0476	0.699489	5.94e-58	3.37e-57	0.475166	0.297093	Airway
PSMB10	16.0421	0.53735	6.49e-58	3.68e-57	0.708637	0.51913	Airway
GMDS	16.0222	0.765531	8.94e-58	5.06e-57	0.4236	0.245854	Airway
AIG1	16.0136	0.711662	1.03e-57	5.81e-57	0.45397	0.276407	Airway
LIPH	16.0059	0.881022	1.16e-57	6.57e-57	0.363809	0.185589	Airway
TFDP2	16.0047	0.705108	1.19e-57	6.7e-57	0.465359	0.287958	Airway
ACVR1B	15.9935	0.727026	1.42e-57	8.01e-57	0.449541	0.270952	Airway
PPL	15.9847	0.586473	1.63e-57	9.22e-57	0.553306	0.361165	Airway
UBE2Q2	15.9815	0.660096	1.72e-57	9.69e-57	0.500158	0.316955	Airway
HRK	15.9805	2.49121	1.75e-57	9.84e-57	0.201835	0.0319262	Airway
MTUS1	15.9662	0.57211	2.2e-57	1.24e-56	0.607719	0.415571	Airway
TMEM120B	15.9636	1.10818	2.29e-57	1.29e-56	0.309079	0.135705	Airway
CEP89	15.9619	0.896236	2.35e-57	1.32e-56	0.350206	0.171951	Airway
PPM1B	15.9597	0.56643	2.44e-57	1.37e-56	0.652325	0.457218	Airway
EIPR1	15.959	0.928537	2.47e-57	1.39e-56	0.35242	0.178029	Airway
ANKS6	15.9487	1.03959	2.91e-57	1.63e-56	0.317621	0.142734	Airway
KIAA0319	15.9385	2.90594	3.43e-57	1.92e-56	0.190762	0.0213818	Airway
ABCD3	15.9348	0.733809	3.63e-57	2.04e-56	0.440051	0.262128	Airway
FBRS	15.934	0.627328	3.68e-57	2.06e-56	0.527048	0.349486	Airway
SPDEF	15.9278	2.70368	4.06e-57	2.28e-56	0.195824	0.0267455	Airway
USP40	15.9228	0.617648	4.4e-57	2.47e-56	0.524201	0.341614	Airway
CNPY3	15.9176	0.527998	4.78e-57	2.68e-56	0.705473	0.517391	Airway
CHKA	15.9092	0.638602	5.47e-57	3.06e-56	0.502056	0.320836	Airway
TMED7	15.9067	0.565162	5.7e-57	3.19e-56	0.663398	0.471168	Airway
ZNF561	15.9046	0.879379	5.88e-57	3.29e-56	0.368554	0.193424	Airway
REPIN1	15.9029	0.701546	6.05e-57	3.38e-56	0.441632	0.260334	Airway
PRKDC	15.8993	0.571614	6.41e-57	3.58e-56	0.580829	0.392725	Airway
KDM1A	15.8659	0.571624	1.09e-56	6.1e-56	0.56248	0.376579	Airway
UTP18	15.8507	0.721811	1.39e-56	7.76e-56	0.44701	0.271281	Airway
SERPINB6	15.8198	0.480299	2.27e-56	1.27e-55	0.854476	0.693315	Airway
ELP1	15.8195	0.686769	2.28e-56	1.27e-55	0.451756	0.270439	Airway
SUN1	15.8113	0.52426	2.6e-56	1.45e-55	0.658652	0.473895	Airway
BAG6	15.8045	0.501523	2.9e-56	1.61e-55	0.802278	0.630579	Airway
FAM161A	15.7913	1.82719	3.57e-56	1.99e-55	0.226194	0.0575733	Airway
BTF3L4	15.7898	0.541222	3.66e-56	2.03e-55	0.63366	0.438765	Airway
SLC37A3	15.7884	0.750736	3.74e-56	2.08e-55	0.427396	0.252243	Airway
MCM4	15.7705	1.03151	4.96e-56	2.76e-55	0.323948	0.153187	Airway
ARID5B	15.7634	0.528462	5.55e-56	3.09e-55	0.723505	0.516	Airway
CCDC171	15.7563	1.23539	6.21e-56	3.45e-55	0.282189	0.112236	Airway
SEPTIN9	15.7456	0.514219	7.36e-56	4.08e-55	0.779817	0.605627	Airway
HOOK2	15.7447	0.766275	7.46e-56	4.14e-55	0.391016	0.212445	Airway
SNRNP25	15.737	0.775959	8.44e-56	4.68e-55	0.408415	0.234193	Airway
HRAS	15.7202	0.606965	1.1e-55	6.1e-55	0.522936	0.340863	Airway
UQCC2	15.7085	0.641314	1.32e-55	7.32e-55	0.482442	0.302676	Airway
CAPN1	15.6985	0.529088	1.55e-55	8.55e-55	0.685859	0.517153	Airway
RMI1	15.6974	1.4036	1.58e-55	8.7e-55	0.261942	0.0938015	Airway
TMEM131	15.6903	0.762423	1.76e-55	9.73e-55	0.425815	0.254879	Airway
CST6	15.6761	0.891297	2.2e-55	1.22e-54	0.340082	0.164409	Airway
MAGIX	15.663	1.94479	2.71e-55	1.49e-54	0.217336	0.0498664	Airway
CDC16	15.6582	0.532192	2.92e-55	1.61e-54	0.670357	0.487222	Airway
MTURN	15.6521	0.54341	3.22e-55	1.77e-54	0.592534	0.39818	Airway
KDM3B	15.6514	0.532805	3.25e-55	1.79e-54	0.615628	0.429429	Airway
NUP153	15.6415	0.571717	3.8e-55	2.09e-54	0.540019	0.355252	Airway
CATSPERB	15.6358	2.22964	4.15e-55	2.28e-54	0.207213	0.0410976	Airway
TRMT9B	15.6354	1.63144	4.18e-55	2.3e-54	0.24043	0.07339	Airway
ZMPSTE24	15.6286	0.551493	4.65e-55	2.55e-54	0.624486	0.43677	Airway
PLIN3	15.6173	0.629754	5.55e-55	3.05e-54	0.504271	0.326475	Airway
THSD4	15.6064	0.720199	6.58e-55	3.61e-54	0.441632	0.268096	Airway
MARK2	15.5953	0.58521	7.84e-55	4.3e-54	0.568807	0.387435	Airway
KRCC1	15.5928	0.635283	8.14e-55	4.46e-54	0.477064	0.296928	Airway
TRAPPC3	15.5827	0.54304	9.54e-55	5.22e-54	0.665296	0.477575	Airway
PPP1R13L	15.579	0.784978	1.01e-54	5.54e-54	0.402088	0.230238	Airway
SCGB2A1	15.5643	2.75244	1.27e-54	6.96e-54	0.187915	0.0222971	Airway
LRRC26	15.5619	2.77075	1.32e-54	7.22e-54	0.187599	0.0220591	Airway
IL13RA1	15.5573	0.527977	1.42e-54	7.76e-54	0.686492	0.495515	Airway
SLMAP	15.5228	0.503506	2.43e-54	1.33e-53	0.607719	0.418848	Airway
ZC3H6	15.5078	0.9096	3.07e-54	1.67e-53	0.354951	0.187054	Airway
GNPAT	15.507	0.724328	3.11e-54	1.69e-53	0.439418	0.267455	Airway
KPNA1	15.5028	0.585191	3.32e-54	1.81e-53	0.555837	0.379581	Airway
CYB5R1	15.479	0.586098	4.81e-54	2.61e-53	0.567542	0.395563	Airway
AGAP1	15.4745	0.536109	5.16e-54	2.8e-53	0.589054	0.399553	Airway
RXYLT1	15.4738	1.00154	5.22e-54	2.83e-53	0.328061	0.161626	Airway
NDUFA3	15.4702	0.519712	5.51e-54	2.99e-53	0.711484	0.53361	Airway
QTRT1	15.4692	0.58692	5.6e-54	3.04e-53	0.508383	0.32501	Airway
AP1S3	15.4598	1.01249	6.48e-54	3.51e-53	0.317937	0.149746	Airway
UBXN4	15.4386	0.515815	9e-54	4.87e-53	0.727934	0.540677	Airway
GMPPB	15.438	0.648529	9.09e-54	4.92e-53	0.474533	0.299656	Airway
IGHA1	15.4373	0.679795	9.18e-54	4.97e-53	0.920278	0.767766	Airway
ACYP2	15.4364	0.529906	9.31e-54	5.04e-53	0.611515	0.424688	Airway
PFKFB3	15.4216	0.497162	1.17e-53	6.33e-53	0.742803	0.55664	Airway
H1FX	15.4117	0.467484	1.37e-53	7.37e-53	0.919329	0.786567	Airway
ATRX	15.4011	0.5224	1.61e-53	8.68e-53	0.698513	0.512375	Airway
AZI2	15.3967	0.580629	1.72e-53	9.29e-53	0.570389	0.385165	Airway
C11orf1	15.3736	0.923318	2.46e-53	1.33e-52	0.341348	0.173251	Airway
AHCYL1	15.3578	0.51363	3.14e-53	1.69e-52	0.682379	0.494343	Airway
KBTBD4	15.356	1.15132	3.23e-53	1.74e-52	0.294211	0.130158	Airway
MMP1	15.342	1.61753	4.01e-53	2.16e-52	0.260993	0.100447	Airway
FRA10AC1	15.3279	0.597598	4.98e-53	2.67e-52	0.509965	0.33149	Airway
MGAT5	15.327	0.612122	5.05e-53	2.71e-52	0.498893	0.321971	Airway
TLR5	15.3261	1.20794	5.12e-53	2.75e-52	0.273964	0.107531	Airway
ZNF264	15.3208	0.559847	5.56e-53	2.98e-52	0.557102	0.375847	Airway
SYF2	15.306	0.600823	6.98e-53	3.74e-52	0.526732	0.348607	Airway
CACNB3	15.3036	0.760244	7.23e-53	3.87e-52	0.383107	0.210248	Airway
LY6H	15.3001	3.44354	7.63e-53	4.08e-52	0.175894	0.0136748	Airway
EXOC4	15.2919	0.538778	8.66e-53	4.63e-52	0.638722	0.460403	Airway
PPIE	15.2909	0.604325	8.79e-53	4.69e-52	0.50522	0.330081	Airway
GRM7	15.2852	2.44926	9.59e-53	5.12e-52	0.192344	0.0296745	Airway
FERMT1	15.2826	1.74603	9.99e-53	5.33e-52	0.222398	0.0585985	Airway
INTS14	15.2818	0.773573	1.01e-52	5.39e-52	0.399873	0.232801	Airway
CCDC89	15.2809	1.89871	1.02e-52	5.46e-52	0.214489	0.051459	Airway
PRELID3B	15.2762	0.559147	1.1e-52	5.87e-52	0.519456	0.330172	Airway
SLC25A14	15.2503	1.73989	1.64e-52	8.73e-52	0.228409	0.0662505	Airway
WASL	15.2475	0.573856	1.71e-52	9.1e-52	0.563429	0.388386	Airway
SLK	15.2351	0.513025	2.07e-52	1.1e-51	0.766213	0.583513	Airway
PLA2G10	15.2327	1.37642	2.15e-52	1.14e-51	0.257513	0.0940395	Airway
MAPK6	15.2325	0.869436	2.15e-52	1.14e-51	0.356216	0.191612	Airway
SIGIRR	15.2289	0.528354	2.27e-52	1.21e-51	0.598861	0.416377	Airway
PPP6R3	15.2228	0.514875	2.49e-52	1.32e-51	0.677001	0.49233	Airway
MVK	15.2047	0.749862	3.29e-52	1.75e-51	0.404935	0.23487	Airway
PCMTD2	15.2002	0.526781	3.53e-52	1.87e-51	0.618475	0.435617	Airway
SMPD3	15.1965	2.05117	3.73e-52	1.98e-51	0.204049	0.0414272	Airway
PXN	15.1908	0.493696	4.07e-52	2.15e-51	0.74913	0.569216	Airway
PHLPP1	15.1651	1.17479	6.02e-52	3.19e-51	0.280924	0.117398	Airway
NUMBL	15.165	0.703906	6.03e-52	3.19e-51	0.424866	0.255098	Airway
MARCKS	15.1635	0.492951	6.17e-52	3.26e-51	0.807023	0.622506	Airway
DAZAP2	15.1611	0.499079	6.4e-52	3.38e-51	0.783296	0.604694	Airway
CHMP1A	15.1517	0.56876	7.38e-52	3.9e-51	0.536539	0.360927	Airway
ANXA1	15.1512	0.441684	7.44e-52	3.93e-51	0.909206	0.800004	Airway
PALMD	15.1502	0.696052	7.55e-52	3.98e-51	0.412528	0.23919	Airway
HDAC2	15.1449	0.596258	8.19e-52	4.32e-51	0.492882	0.319555	Airway
ADGRV1	15.1288	1.5771	1.05e-51	5.51e-51	0.230623	0.0679164	Airway
COQ7	15.1269	0.694869	1.08e-51	5.68e-51	0.421386	0.250503	Airway
PDK4	15.1156	0.539348	1.28e-51	6.73e-51	0.831382	0.681141	Airway
PIGQ	15.1048	0.713678	1.51e-51	7.93e-51	0.40715	0.236646	Airway
SFI1	15.0986	0.764865	1.66e-51	8.71e-51	0.392914	0.223685	Airway
ATIC	15.0867	0.614751	1.98e-51	1.04e-50	0.482442	0.308168	Airway
PASK	15.0777	1.29174	2.27e-51	1.19e-50	0.257513	0.09371	Airway
EBAG9	15.0706	0.606363	2.53e-51	1.33e-50	0.509649	0.337879	Airway
SFMBT1	15.0697	1.0381	2.56e-51	1.35e-50	0.301487	0.136931	Airway
BTC	15.0545	1.53593	3.23e-51	1.69e-50	0.238532	0.0773807	Airway
CSDE1	15.05	0.488365	3.45e-51	1.81e-50	0.839291	0.678724	Airway
GLE1	15.035	0.737029	4.33e-51	2.27e-50	0.403986	0.236755	Airway
TIMM23	15.0347	0.748015	4.35e-51	2.28e-50	0.413793	0.250046	Airway
NSFL1C	15.0332	0.549078	4.45e-51	2.33e-50	0.572604	0.396551	Airway
RSPRY1	15.0319	0.623245	4.54e-51	2.38e-50	0.476748	0.305075	Airway
ENTPD7	15.0249	0.909182	5.04e-51	2.64e-50	0.331541	0.167686	Airway
PDGFC	15.0222	0.758431	5.25e-51	2.75e-50	0.399557	0.235675	Airway
PSMD9	15.0146	0.556828	5.89e-51	3.08e-50	0.562797	0.385073	Airway
SIDT1	14.9997	1.97946	7.37e-51	3.85e-50	0.208795	0.0491158	Airway
CCNDBP1	14.9885	0.519556	8.74e-51	4.56e-50	0.605505	0.426189	Airway
L3MBTL2	14.9841	0.870959	9.32e-51	4.86e-50	0.348307	0.184637	Airway
PPP2R2A	14.9824	0.567444	9.57e-51	4.99e-50	0.537804	0.365211	Airway
TAX1BP3	14.9783	0.514879	1.02e-50	5.3e-50	0.760835	0.593893	Airway
TBC1D5	14.9748	0.531692	1.07e-50	5.59e-50	0.628282	0.449017	Airway
SOCS4	14.9715	0.652299	1.13e-50	5.88e-50	0.447643	0.276498	Airway
VAV3	14.9619	1.04766	1.3e-50	6.78e-50	0.306549	0.145004	Airway
HAGH	14.9586	0.491748	1.37e-50	7.12e-50	0.686492	0.504613	Airway
RHBDL2	14.9502	2.50385	1.55e-50	8.07e-50	0.187915	0.0289606	Airway
PAWR	14.9473	0.583598	1.62e-50	8.43e-50	0.5087	0.333431	Airway
TBL1XR1	14.9472	0.485184	1.62e-50	8.43e-50	0.748814	0.576612	Airway
HSPD1	14.9329	0.381886	2.01e-50	1.04e-49	0.680797	0.496211	Airway
MICALL2	14.9182	0.608026	2.51e-50	1.3e-49	0.495729	0.322411	Airway
LOXL4	14.9013	1.64698	3.23e-50	1.68e-49	0.227143	0.0680811	Airway
CAPN7	14.8968	0.510872	3.46e-50	1.79e-49	0.603606	0.4198	Airway
OFD1	14.8919	0.758804	3.72e-50	1.93e-49	0.385637	0.219401	Airway
RALGAPB	14.8777	0.558462	4.6e-50	2.38e-49	0.541917	0.36446	Airway
IGFBP5	14.8464	0.444595	7.35e-50	3.8e-49	0.868396	0.694431	Airway
LRPPRC	14.836	0.518493	8.57e-50	4.43e-49	0.6441	0.464504	Airway
UBD	14.822	1.54976	1.06e-49	5.44e-49	0.229991	0.0703145	Airway
ITPA	14.8182	0.622382	1.12e-49	5.76e-49	0.47137	0.303299	Airway
LZTS3	14.809	0.951647	1.28e-49	6.61e-49	0.301171	0.136858	Airway
TMEM116	14.8007	1.06313	1.45e-49	7.47e-49	0.295476	0.134771	Airway
BPHL	14.8007	1.30567	1.45e-49	7.47e-49	0.255299	0.0964925	Airway
CC2D1A	14.789	0.637735	1.72e-49	8.87e-49	0.439418	0.269926	Airway
TP53AIP1	14.7842	2.60577	1.85e-49	9.52e-49	0.182537	0.0253359	Airway
KHDC4	14.7821	0.499591	1.91e-49	9.82e-49	0.63714	0.455003	Airway
KLHL5	14.7788	0.484851	2.01e-49	1.03e-48	0.708004	0.528649	Airway
AAMP	14.7785	0.508347	2.02e-49	1.03e-48	0.653907	0.478691	Airway
RNF138	14.7762	0.599569	2.09e-49	1.07e-48	0.465043	0.293578	Airway
CCDC66	14.7738	0.820246	2.16e-49	1.11e-48	0.363176	0.20201	Airway
HEBP2	14.7732	0.528672	2.18e-49	1.12e-48	0.588105	0.417603	Airway
CHMP2B	14.7578	0.710571	2.74e-49	1.4e-48	0.406517	0.243236	Airway
URI1	14.7508	0.495186	3.04e-49	1.56e-48	0.693451	0.509739	Airway
UBR5	14.7418	0.483693	3.47e-49	1.78e-48	0.645998	0.458866	Airway
FBXO32	14.7306	0.614057	4.1e-49	2.1e-48	0.46093	0.289221	Airway
BICC1	14.7226	0.705461	4.62e-49	2.36e-48	0.406517	0.240526	Airway
SPG7	14.6983	0.509044	6.61e-49	3.37e-48	0.666245	0.48411	Airway
ZC3H15	14.6866	0.53041	7.86e-49	4.01e-48	0.58937	0.412276	Airway
PAFAH1B3	14.6841	1.07136	8.15e-49	4.15e-48	0.290098	0.131421	Airway
TMEM183A	14.6757	0.576985	9.23e-49	4.7e-48	0.499209	0.327774	Airway
EAPP	14.6752	0.582503	9.3e-49	4.74e-48	0.499209	0.325761	Airway
EIF4E3	14.6731	0.483519	9.59e-49	4.88e-48	0.700411	0.512357	Airway
TPGS2	14.6564	0.489622	1.23e-48	6.24e-48	0.670357	0.493007	Airway
ING2	14.6544	0.866316	1.26e-48	6.42e-48	0.329959	0.168638	Airway
ZMAT2	14.6476	0.511151	1.4e-48	7.1e-48	0.639671	0.469062	Airway
P4HA1	14.6362	0.505744	1.65e-48	8.39e-48	0.576084	0.397009	Airway
SAR1B	14.6355	0.57078	1.67e-48	8.48e-48	0.530212	0.360396	Airway
MAP3K5	14.6324	0.553872	1.75e-48	8.86e-48	0.54603	0.377311	Airway
CTBS	14.6319	0.567121	1.76e-48	8.92e-48	0.512496	0.341303	Airway
GDE1	14.6242	0.506645	1.97e-48	9.98e-48	0.653274	0.466683	Airway
UBE2E3	14.6224	0.486197	2.02e-48	1.02e-47	0.700728	0.520851	Airway
UNK	14.6217	0.556553	2.04e-48	1.03e-47	0.506169	0.330978	Airway
TSNARE1	14.6185	0.998602	2.14e-48	1.08e-47	0.303701	0.145004	Airway
RMND5A	14.6168	0.503803	2.2e-48	1.11e-47	0.633028	0.45493	Airway
ZDHHC16	14.6161	0.547851	2.22e-48	1.12e-47	0.542233	0.372021	Airway
TMEM19	14.5977	0.758891	2.9e-48	1.47e-47	0.384372	0.223978	Airway
ATAD1	14.5909	0.520047	3.21e-48	1.62e-47	0.581778	0.40834	Airway
ENTPD6	14.5868	0.556473	3.41e-48	1.72e-47	0.530528	0.359353	Airway
FAM199X	14.5736	0.533386	4.14e-48	2.08e-47	0.513129	0.335994	Airway
GUF1	14.5709	0.721053	4.3e-48	2.16e-47	0.383107	0.219181	Airway
KPNA7	14.5662	2.44508	4.61e-48	2.32e-47	0.181588	0.0264892	Airway
SMARCA2	14.5648	0.476745	4.7e-48	2.37e-47	0.766846	0.589408	Airway
C2CD5	14.5414	0.601267	6.62e-48	3.32e-47	0.482759	0.316717	Airway
CCPG1	14.5368	0.502146	7.08e-48	3.55e-47	0.630497	0.446967	Airway
NBAS	14.5272	0.575281	8.15e-48	4.09e-47	0.501424	0.333577	Airway
WNT4	14.5234	1.90045	8.61e-48	4.31e-47	0.204049	0.0489144	Airway
CKAP5	14.5176	0.560784	9.37e-48	4.69e-47	0.507751	0.337184	Airway
NSF	14.5144	0.560264	9.83e-48	4.92e-47	0.511231	0.339948	Airway
SLC35A3	14.5135	0.903443	9.96e-48	4.98e-47	0.324897	0.167667	Airway
CEP44	14.5074	0.768152	1.09e-47	5.44e-47	0.360329	0.197324	Airway
CHMP4C	14.5003	1.23569	1.21e-47	6.02e-47	0.251503	0.0944056	Airway
GADD45A	14.4955	0.536629	1.29e-47	6.46e-47	0.516925	0.344012	Airway
PFDN2	14.4942	0.508011	1.32e-47	6.58e-47	0.618792	0.444916	Airway
FBXO31	14.4893	0.717816	1.42e-47	7.06e-47	0.385954	0.223703	Airway
LRRIQ3	14.4874	2.18617	1.46e-47	7.26e-47	0.190762	0.0365028	Airway
ZNF688	14.4834	0.872644	1.54e-47	7.69e-47	0.324264	0.163237	Airway
SRSF9	14.4758	0.552243	1.72e-47	8.58e-47	0.518823	0.349357	Airway
NFE2L2	14.475	0.470477	1.74e-47	8.68e-47	0.781715	0.610167	Airway
CRYBG1	14.4734	0.551459	1.78e-47	8.88e-47	0.509016	0.331838	Airway
SOD1	14.4724	0.479254	1.81e-47	9.01e-47	0.704524	0.523121	Airway
XRN2	14.4671	0.490732	1.95e-47	9.72e-47	0.672572	0.499066	Airway
RPRD1A	14.4666	0.554022	1.97e-47	9.79e-47	0.527365	0.358968	Airway
TEN1	14.462	0.542063	2.11e-47	1.05e-46	0.524201	0.352506	Airway
ABLIM1	14.4587	0.485453	2.21e-47	1.1e-46	0.702942	0.522352	Airway
ITPKC	14.4581	0.456845	2.23e-47	1.11e-46	0.687757	0.500293	Airway
FAM214A	14.4539	0.498203	2.37e-47	1.18e-46	0.619424	0.437484	Airway
ASL	14.4524	0.688716	2.42e-47	1.2e-46	0.422018	0.264819	Airway
ATPSCKMT	14.4465	0.843659	2.64e-47	1.31e-46	0.328377	0.167649	Airway
GTF3C3	14.4422	0.586472	2.81e-47	1.39e-46	0.485922	0.319921	Airway
DNAJC3	14.4388	0.502304	2.95e-47	1.46e-46	0.618159	0.436715	Airway
ADAR	14.4262	0.444169	3.54e-47	1.75e-46	0.867763	0.726412	Airway
GPX2	14.4211	2.40233	3.81e-47	1.89e-46	0.182537	0.0290338	Airway
MAP9	14.4173	1.5851	4.03e-47	1.99e-46	0.222714	0.0692161	Airway
PHB	14.4123	0.610653	4.33e-47	2.14e-46	0.441316	0.274082	Airway
PPIL1	14.4113	0.818896	4.39e-47	2.17e-46	0.345144	0.187383	Airway
CCHCR1	14.4107	1.06778	4.43e-47	2.19e-46	0.278393	0.121407	Airway
ZBED5	14.4068	0.540461	4.69e-47	2.32e-46	0.507118	0.334346	Airway
MFSD10	14.3991	0.498138	5.25e-47	2.59e-46	0.598228	0.418482	Airway
STT3A	14.3949	0.494209	5.57e-47	2.75e-46	0.677317	0.494325	Airway
ARF5	14.3944	0.478896	5.61e-47	2.77e-46	0.679532	0.503185	Airway
A4GALT	14.3897	0.524941	6.01e-47	2.96e-46	0.512812	0.339582	Airway
IMMP2L	14.3807	0.513015	6.84e-47	3.37e-46	0.551091	0.375005	Airway
CRELD2	14.3801	0.471907	6.9e-47	3.4e-46	0.683961	0.496522	Airway
B4GALT1	14.3787	0.477744	7.04e-47	3.47e-46	0.713698	0.538901	Airway
RNF32	14.3691	3.09413	8.09e-47	3.98e-46	0.168934	0.0164757	Airway
[truncated: 97,785 more rows]
